# Supplementary material for: N-Benzyl-N,4-dimethyl­benzene­sulfonamide
Source: Acta Crystallogr Sect E Struct Rep Online. 2010 Nov 6;66(Pt 12):o3053. doi: 10.1107/S1600536810044156 (PMC3011787; doi:10.1107/S1600536810044156)
Supplement: Supplementary file 2 [file e-66-o3053-Isup2.hkl]

# 
# h,k,l, Fc-squared, Fo-squared, sigma(Fo-squared) and status flag 
# 
data_I
_shelx_title ' AHMAD-5 in P2(1)/c' 
_shelx_refln_list_code          4 
_shelx_F_calc_maximum      191.09 
_exptl_crystal_F_000       584.00 
_reflns_d_resolution_high  0.7488 
 
loop_ 
 _symmetry_equiv_pos_as_xyz 
 'x, y, z' 
 '-x, y+1/2, -z+1/2' 
 '-x, -y, -z' 
 'x, -y-1/2, z-1/2' 
 
_cell_length_a    15.0386 
_cell_length_b     8.2632 
_cell_length_c    12.0758 
_cell_angle_alpha  90.000 
_cell_angle_beta  105.902 
_cell_angle_gamma  90.000 
 
_shelx_F_squared_multiplier     1.000 
 
loop_ 
 _refln_index_h 
 _refln_index_k 
 _refln_index_l 
 _refln_F_squared_calc 
 _refln_F_squared_meas 
 _refln_F_squared_sigma 
 _refln_observed_status 
   1   0   0       67.88        0.00      0.26 o 
   3   0   0     7104.26     7101.30     96.42 o 
   4   0   0     3297.75     3326.01     46.29 o 
   5   0   0       45.13       42.35      2.63 o 
   6   0   0     1522.53     1465.80     22.34 o 
   7   0   0     3195.58     3391.87     54.28 o 
   8   0   0       13.84        8.64      3.27 o 
   9   0   0       38.74       30.49      4.04 o 
  10   0   0      197.41      187.06     10.35 o 
  11   0   0      141.12      123.76      9.78 o 
  12   0   0        0.36        2.57     10.15 o 
  13   0   0      133.00      142.61     18.82 o 
  14   0   0        0.12       -1.29      5.48 o 
  15   0   0        0.39       -7.16      5.08 o 
  16   0   0       39.61       28.27      8.07 o 
  17   0   0       10.13       14.52      7.43 o 
  18   0   0       17.31       30.25     13.28 o 
  19   0   0        3.41        6.27     11.81 o 
   2   1   0        0.04        0.46      0.62 o 
   3   1   0    16243.61    16197.40    154.39 o 
   4   1   0     1531.55     1539.02     15.91 o 
   5   1   0       51.37       60.68      2.10 o 
   6   1   0      564.02      542.59      7.05 o 
   7   1   0      268.11      267.90      5.28 o 
   8   1   0      247.44      240.60      6.02 o 
   9   1   0      213.95      199.54      5.79 o 
  10   1   0      685.26      729.21     13.03 o 
  11   1   0      152.88      162.45      7.84 o 
  12   1   0      178.01      181.83      8.36 o 
  13   1   0       38.18       40.49      7.03 o 
  14   1   0        1.59        0.08      3.60 o 
  15   1   0        2.18        0.58      4.08 o 
  16   1   0        0.70        2.25      4.49 o 
  17   1   0        1.57        6.47      5.26 o 
  18   1   0        7.87        8.72      7.93 o 
  19   1   0        9.56        8.07      8.60 o 
   0   2   0    19954.26    20028.37    303.87 o 
   1   2   0     2039.95     2046.10     21.40 o 
   2   2   0     2789.50     2715.96     26.76 o 
   3   2   0        8.52        3.35      0.96 o 
   4   2   0      322.31      354.50      4.61 o 
   5   2   0       66.32       82.01      2.46 o 
   6   2   0      742.47      760.66     10.30 o 
   7   2   0     1074.08     1097.64     14.24 o 
   8   2   0        4.65        2.49      1.83 o 
   9   2   0      566.97      546.86     11.15 o 
  10   2   0       91.20       75.96      4.78 o 
  11   2   0      287.50      273.99      8.37 o 
  12   2   0        6.61       -0.87      4.15 o 
  13   2   0        5.39        0.75      3.57 o 
  14   2   0       37.78       48.07      5.74 o 
  15   2   0        3.34       -0.89      4.18 o 
  16   2   0       16.44       13.44      4.97 o 
  17   2   0       24.54       36.94      7.40 o 
  18   2   0        0.11        4.72      7.29 o 
   1   3   0      296.42      282.32      4.40 o 
   2   3   0       29.34       39.09      1.60 o 
   3   3   0      795.87      866.00     10.37 o 
   4   3   0      127.52      139.46      3.35 o 
   5   3   0      977.95     1019.15     12.13 o 
   6   3   0      230.89      231.19      4.52 o 
   7   3   0      659.92      653.28      9.58 o 
   8   3   0      193.96      216.41      7.99 o 
   9   3   0      362.78      398.99      9.20 o 
  10   3   0       64.52       55.94      4.31 o 
  11   3   0        4.51        7.44      3.63 o 
  12   3   0       28.41       27.72      4.90 o 
  13   3   0       13.26        3.60      4.13 o 
  14   3   0        1.08        1.95      4.16 o 
  15   3   0        0.02        9.74      4.48 o 
  16   3   0        4.10        5.93      4.73 o 
  17   3   0        0.11       -2.29      5.53 o 
  18   3   0        0.09       -6.35      6.82 o 
   0   4   0       27.91       36.28      2.66 o 
   1   4   0       22.21       25.68      1.57 o 
   2   4   0      226.62      238.72      4.02 o 
   3   4   0       96.73       94.97      2.86 o 
   4   4   0       68.92       75.39      2.96 o 
   5   4   0      755.43      798.59     11.61 o 
   6   4   0      155.40      167.47      4.53 o 
   7   4   0        2.43        2.67      1.85 o 
   8   4   0       37.82       42.99      3.04 o 
   9   4   0      283.12      266.51      6.91 o 
  10   4   0        4.66        3.13      2.60 o 
  11   4   0       71.99       80.83      4.48 o 
  12   4   0        2.62        2.12      3.15 o 
  13   4   0        0.70        1.31      3.31 o 
  14   4   0       11.75        8.04      4.69 o 
  15   4   0        2.50        5.06      4.19 o 
  16   4   0        3.61        4.83      4.68 o 
  17   4   0        7.87        8.45      5.90 o 
   1   5   0        3.12        5.95      1.55 o 
   2   5   0      533.70      496.03      8.00 o 
   3   5   0       15.90       18.79      1.82 o 
   4   5   0       56.47       63.41      2.75 o 
   5   5   0       44.14       45.94      2.76 o 
   6   5   0        5.00        3.72      2.05 o 
   7   5   0        6.24        5.50      2.32 o 
   8   5   0       56.99       59.96      4.21 o 
   9   5   0       14.05       15.59      3.10 o 
  10   5   0       18.39       17.67      3.00 o 
  11   5   0        3.06        2.98      2.70 o 
  12   5   0        0.86        5.98      3.28 o 
  13   5   0        0.01       -5.85      3.20 o 
  14   5   0        0.68       -1.11      3.94 o 
  15   5   0       35.01       36.66      6.64 o 
  16   5   0        0.01       -6.02      4.96 o 
  17   5   0        2.67        0.74     10.33 o 
   0   6   0       26.23       25.50      3.00 o 
   1   6   0       23.85       25.43      2.36 o 
   2   6   0       85.63       91.49      3.28 o 
   3   6   0      195.44      196.09      4.61 o 
   4   6   0      117.73      110.73      3.78 o 
   5   6   0      282.83      286.03      6.33 o 
   6   6   0       32.55       33.77      3.03 o 
   7   6   0        7.11        5.95      2.45 o 
   8   6   0        0.66        0.28      2.72 o 
   9   6   0        4.54        4.99      2.97 o 
  10   6   0        0.17        1.65      3.82 o 
  11   6   0        0.41       -3.07      3.14 o 
  12   6   0        1.36        2.32      4.74 o 
  13   6   0        0.78       -5.84      3.62 o 
  14   6   0        2.23       -2.68      6.46 o 
  15   6   0        0.81       -6.13      6.09 o 
  16   6   0        2.33        1.11      8.85 o 
   1   7   0      291.15      268.81      5.71 o 
   2   7   0      745.64      706.36     10.36 o 
   3   7   0        0.18       -0.88      2.03 o 
   4   7   0      181.62      174.60      6.13 o 
   5   7   0        2.26        4.59      2.72 o 
   6   7   0        9.89        8.20      2.45 o 
   7   7   0       35.35       48.24      4.36 o 
   8   7   0       22.97       28.51      3.85 o 
   9   7   0        0.40        2.47      4.15 o 
  10   7   0        1.42       -4.54      8.12 o 
  11   7   0        0.60       -7.07      5.20 o 
  12   7   0        1.71        2.44      6.20 o 
  13   7   0        0.13       -1.95      6.09 o 
  14   7   0        0.06        2.44      6.77 o 
   0   8   0       13.55        1.11      6.64 o 
   1   8   0        0.22        1.29      4.70 o 
   2   8   0       37.65       44.21      8.68 o 
   3   8   0        4.57       10.68      2.98 o 
   4   8   0       19.09       16.90      5.83 o 
   5   8   0       24.76       34.03      7.03 o 
   6   8   0        0.97       -6.13      5.04 o 
   7   8   0       42.10       41.65      7.35 o 
   8   8   0        3.78        7.38      6.03 o 
   9   8   0       13.10       11.71      6.65 o 
  10   8   0        7.64        3.27      9.59 o 
  11   8   0        6.73       12.98      7.01 o 
  12   8   0        6.28       14.59      7.09 o 
  13   8   0        0.22       -3.16      7.00 o 
   1   9   0       30.62       27.19      6.65 o 
   2   9   0        1.99        0.19      5.72 o 
   3   9   0        3.69       -2.15      5.34 o 
   4   9   0       23.88       31.96      7.75 o 
   5   9   0        6.99        2.77      5.48 o 
   6   9   0        9.70       12.21      6.46 o 
   7   9   0        3.48       -0.94      5.67 o 
   8   9   0        4.98        0.91      6.09 o 
   9   9   0        0.21       -1.05      6.24 o 
  10   9   0        9.01        3.28      6.91 o 
  11   9   0        8.68        9.61     11.62 o 
   0  10   0        1.68       19.55      8.85 o 
   1  10   0        1.75        9.22      5.72 o 
   2  10   0        9.80        2.63      7.38 o 
   3  10   0        4.78        4.04      5.98 o 
   4  10   0        7.82        1.48      6.26 o 
   5  10   0       12.49       15.40      7.17 o 
   6  10   0        3.55        5.42      6.82 o 
   7  10   0       17.87       23.02      7.71 o 
   8  10   0        0.53       -4.99      8.49 o 
 -19   1   1        1.41       -5.06      7.27 o 
 -18   1   1        3.25        3.69      7.57 o 
 -17   1   1        0.01        1.33      4.90 o 
 -16   1   1        1.32        5.58      4.83 o 
 -15   1   1        1.88       -0.63      4.06 o 
 -14   1   1        5.75       -2.51      3.61 o 
 -13   1   1       78.10       76.79      6.36 o 
 -12   1   1        0.77        0.10      5.35 o 
 -11   1   1       11.47       10.92      3.12 o 
 -10   1   1       57.27       61.05      4.40 o 
  -9   1   1        0.61       -0.74      1.95 o 
  -8   1   1       23.38       36.65      2.82 o 
  -7   1   1      699.78      660.82     10.03 o 
  -6   1   1      128.66      116.55      3.12 o 
  -5   1   1      162.67      176.28      3.26 o 
  -4   1   1       58.47       56.25      2.72 o 
  -3   1   1      597.39      543.74      6.18 o 
  -2   1   1      427.43      384.05      7.48 o 
  -1   1   1      187.66      215.79      8.96 o 
   0   1   1     6515.93     6118.97    131.88 o 
   1   1   1       55.89       64.70      1.84 o 
   2   1   1     1475.41     1418.04     15.05 o 
   3   1   1     3425.45     3469.94     34.01 o 
   4   1   1      474.51      419.21      5.44 o 
   5   1   1     1014.99     1025.21     10.96 o 
   6   1   1      117.35      126.70      3.20 o 
   7   1   1        0.78        1.20      1.57 o 
   8   1   1        0.30        0.05      1.68 o 
   9   1   1       71.67       67.22      3.87 o 
  10   1   1       51.18       56.04      4.35 o 
  11   1   1        0.70        1.85      3.35 o 
  12   1   1        8.52       19.99      4.15 o 
  13   1   1        2.07        5.76      3.68 o 
  14   1   1        0.38        5.24      3.94 o 
  15   1   1       11.31        9.73      5.17 o 
  16   1   1        1.11        3.12      4.73 o 
  17   1   1        0.11        2.28      5.74 o 
  18   1   1        3.39        5.39      8.85 o 
 -19   2   1        0.36       14.44      8.56 o 
 -18   2   1        7.80       20.38      8.86 o 
 -17   2   1        7.88        8.05      5.36 o 
 -16   2   1        1.12       -4.34      4.22 o 
 -15   2   1        8.91        6.96      4.42 o 
 -14   2   1        6.54        8.54      4.08 o 
 -13   2   1       38.28       45.93      7.88 o 
 -12   2   1       56.80       56.44      5.48 o 
 -11   2   1      238.72      241.64      7.84 o 
 -10   2   1      473.80      471.39     11.86 o 
  -9   2   1      130.33      138.24      5.71 o 
  -8   2   1      407.20      354.04      6.90 o 
  -7   2   1      788.38      801.79     11.00 o 
  -6   2   1      171.44      145.65      3.63 o 
  -5   2   1      826.92      774.16      8.65 o 
  -4   2   1        6.55       13.64      1.53 o 
  -3   2   1      100.43      135.61      4.08 o 
  -2   2   1     7433.20     7810.94     75.07 o 
  -1   2   1     4962.93     4598.61     46.79 o 
   0   2   1      537.88      509.94      6.26 o 
   1   2   1      805.34      753.90      9.68 o 
   2   2   1       12.45        8.75      0.97 o 
   3   2   1       18.50       20.43      1.27 o 
   4   2   1       49.88       45.58      1.88 o 
   5   2   1       72.00       75.11      2.54 o 
   6   2   1     1413.45     1357.80     16.76 o 
   7   2   1      119.41      150.33      4.34 o 
   8   2   1      228.95      234.24      5.83 o 
   9   2   1       20.12       24.29      2.73 o 
  10   2   1       73.94       66.22      4.20 o 
  11   2   1      255.61      241.53      9.02 o 
  12   2   1      289.28      273.56      9.90 o 
  13   2   1       16.92       12.37      4.26 o 
  14   2   1       45.70       51.41      8.88 o 
  15   2   1       10.88       16.79      4.95 o 
  16   2   1       17.21       14.18      6.13 o 
  17   2   1        0.12        4.90      5.78 o 
  18   2   1        2.14       11.16      8.19 o 
 -18   3   1        0.30        3.43      7.29 o 
 -17   3   1        3.70       11.47      5.81 o 
 -16   3   1        0.13        0.10      4.49 o 
 -15   3   1       14.64       14.85      4.79 o 
 -14   3   1        4.54        4.77      4.91 o 
 -13   3   1       61.98       55.94      9.00 o 
 -12   3   1      129.87      128.15     10.44 o 
 -11   3   1       69.28       72.21      4.96 o 
 -10   3   1      137.43      154.72      5.96 o 
  -9   3   1      480.94      476.03      8.76 o 
  -8   3   1       17.00       16.78      2.20 o 
  -7   3   1      896.27      876.70     11.24 o 
  -6   3   1      691.77      779.96     10.04 o 
  -5   3   1        7.66        3.23      1.50 o 
  -4   3   1     4117.71     4070.04     40.21 o 
  -3   3   1       11.49        9.46      1.20 o 
  -2   3   1     1672.77     1638.71     17.73 o 
  -1   3   1      598.71      651.09      8.26 o 
   0   3   1      164.03      135.31      2.67 o 
   1   3   1      133.46      131.56      3.08 o 
   2   3   1      255.47      231.18      3.60 o 
   3   3   1      111.39      110.10      2.42 o 
   4   3   1      986.72      983.24     12.22 o 
   5   3   1      471.87      415.86      6.48 o 
   6   3   1        3.99        5.72      1.73 o 
   7   3   1     1149.62     1141.18     17.18 o 
   8   3   1       48.86       49.70      3.42 o 
   9   3   1      541.44      542.43     11.57 o 
  10   3   1      182.03      194.88      6.87 o 
  11   3   1       10.52        6.02      3.30 o 
  12   3   1       72.36       88.32      6.57 o 
  13   3   1       21.25       28.64      5.60 o 
  14   3   1       52.94       74.05      7.70 o 
  15   3   1        0.48       -1.63      5.97 o 
  16   3   1        0.89        4.26      5.26 o 
  17   3   1        5.77        1.55      5.79 o 
  18   3   1        0.11        2.69      7.25 o 
 -18   4   1        0.78       11.06      7.97 o 
 -17   4   1        0.77       -2.95      4.79 o 
 -16   4   1        0.77       -2.83      3.87 o 
 -15   4   1       65.30       75.04      6.31 o 
 -14   4   1       17.56       15.63      4.19 o 
 -13   4   1       28.24       32.27      4.55 o 
 -12   4   1       70.50       65.98      5.39 o 
 -11   4   1       64.12       65.20      4.15 o 
 -10   4   1      187.14      202.21      5.98 o 
  -9   4   1        6.50        6.97      2.51 o 
  -8   4   1      835.18      834.08     11.95 o 
  -7   4   1       11.85       14.65      2.11 o 
  -6   4   1      268.08      265.07      5.33 o 
  -5   4   1      985.21     1048.80     13.46 o 
  -4   4   1       62.67       60.11      2.53 o 
  -3   4   1     1234.72     1162.47     14.25 o 
  -2   4   1      560.57      637.99      8.52 o 
  -1   4   1      851.73      788.91     12.21 o 
   0   4   1      129.52      133.06      3.69 o 
   1   4   1      332.95      312.50      5.86 o 
   2   4   1        1.39        0.65      1.19 o 
   3   4   1      518.93      515.79      7.36 o 
   4   4   1       54.24       44.60      2.65 o 
   5   4   1      284.35      269.01      5.47 o 
   6   4   1      428.35      399.75      7.11 o 
   7   4   1       27.15       28.29      3.48 o 
   8   4   1      707.91      693.32     11.18 o 
   9   4   1      139.26      144.45      5.56 o 
  10   4   1      116.18      122.17      7.67 o 
  11   4   1      159.38      158.41      6.39 o 
  12   4   1       26.57       20.34      3.79 o 
  13   4   1        6.03        3.01      3.42 o 
  14   4   1       11.54        8.29      5.05 o 
  15   4   1       13.56       22.54      6.14 o 
  16   4   1        8.58       11.34      7.02 o 
  17   4   1        0.71        3.32      5.99 o 
 -17   5   1        3.83        9.22      7.57 o 
 -16   5   1        7.51        5.62     10.70 o 
 -15   5   1        0.80        3.57      4.41 o 
 -14   5   1        6.25        7.66      5.83 o 
 -13   5   1       10.70        8.73      3.64 o 
 -12   5   1       35.30       37.08      6.44 o 
 -11   5   1      110.70      110.28      6.20 o 
 -10   5   1       35.78       33.57      3.83 o 
  -9   5   1      310.43      339.51      8.92 o 
  -8   5   1       98.50       92.49      4.63 o 
  -7   5   1       30.24       28.28      2.73 o 
  -6   5   1      140.77      144.83      4.53 o 
  -5   5   1      101.96       98.00      3.52 o 
  -4   5   1      537.47      534.41      8.06 o 
  -3   5   1       10.49        7.90      1.83 o 
  -2   5   1      656.06      640.68      9.52 o 
  -1   5   1       94.89       97.97      3.19 o 
   0   5   1      198.72      200.12      7.81 o 
   1   5   1       83.40       91.60      3.28 o 
   2   5   1      432.85      416.41      6.90 o 
   3   5   1       80.72       75.82      2.75 o 
   4   5   1      217.98      223.16      6.33 o 
   5   5   1       63.67       64.45      3.37 o 
   6   5   1       12.65       11.61      2.28 o 
   7   5   1      509.88      493.28     10.31 o 
   8   5   1       31.09       32.58      4.32 o 
   9   5   1      133.22      127.66      5.42 o 
  10   5   1       25.15       29.99      3.46 o 
  11   5   1       15.84        8.54      3.01 o 
  12   5   1       18.35       15.07      3.71 o 
  13   5   1        2.39        9.68      4.95 o 
  14   5   1       38.59       42.46      5.94 o 
  15   5   1        0.00        6.03      5.19 o 
  16   5   1        2.31        0.72     10.15 o 
 -16   6   1        5.35        1.48      8.85 o 
 -15   6   1        4.93        3.69      8.85 o 
 -14   6   1        0.47       -8.38      4.19 o 
 -13   6   1        0.23       -0.21      4.47 o 
 -12   6   1        3.57        0.27      3.37 o 
 -11   6   1       11.71       19.78      3.76 o 
 -10   6   1        5.39        2.98      2.95 o 
  -9   6   1       11.05       10.69      3.07 o 
  -8   6   1      184.19      170.00      6.51 o 
  -7   6   1       65.61       54.01      3.76 o 
  -6   6   1       29.61       32.40      2.92 o 
  -5   6   1        5.17        2.23      1.86 o 
  -4   6   1      108.19      113.68      4.59 o 
  -3   6   1      208.53      225.66      4.92 o 
  -2   6   1      319.80      302.80      6.15 o 
  -1   6   1      635.48      586.34     10.12 o 
   0   6   1        8.67        9.25      2.17 o 
   1   6   1      945.84      892.35     12.70 o 
   2   6   1       89.54       85.81      3.69 o 
   3   6   1      182.55      183.89      4.97 o 
   4   6   1      376.69      350.75      7.09 o 
   5   6   1       19.42       20.42      3.50 o 
   6   6   1       41.93       39.91      3.25 o 
   7   6   1      179.46      172.25      5.95 o 
   8   6   1       28.39       30.59      3.46 o 
   9   6   1       19.47       15.69      3.17 o 
  10   6   1       22.26       24.77      4.21 o 
  11   6   1        2.61        3.52      3.52 o 
  12   6   1        0.45       -1.77      4.38 o 
  13   6   1        0.14        0.34      5.12 o 
  14   6   1        0.23       -2.91      4.99 o 
  15   6   1        0.06       -4.34      6.35 o 
 -15   7   1        0.22       -4.43      9.22 o 
 -14   7   1        0.22        5.17      6.88 o 
 -13   7   1        4.06        2.84      6.24 o 
 -12   7   1        3.05        1.26      5.72 o 
 -11   7   1       16.85       21.37      8.49 o 
 -10   7   1       29.63       35.37      7.58 o 
  -9   7   1       21.75       33.11      5.04 o 
  -8   7   1       25.83       30.45      4.12 o 
  -7   7   1       10.27       16.15      3.52 o 
  -6   7   1       28.33       33.89      4.21 o 
  -5   7   1       72.04       66.76      3.82 o 
  -4   7   1        0.46       -0.11      2.12 o 
  -3   7   1       12.97        8.54      2.26 o 
  -2   7   1      138.74      133.50      6.38 o 
  -1   7   1       61.05       61.62      3.70 o 
   0   7   1      168.31      163.18      7.97 o 
   1   7   1        0.36       -0.73      1.35 o 
   2   7   1      147.01      149.76      6.77 o 
   3   7   1        0.84        1.51      1.60 o 
   4   7   1       15.14        9.90      4.21 o 
   5   7   1       59.01       54.56      5.15 o 
   6   7   1        6.04        7.83      2.74 o 
   7   7   1       29.63       28.77      3.83 o 
   8   7   1        1.49        0.39      4.32 o 
   9   7   1       25.58       22.81      6.33 o 
  10   7   1        7.62        2.58     10.26 o 
  11   7   1        2.57       -3.81      5.46 o 
  12   7   1        6.84       10.48      6.81 o 
  13   7   1        1.01       -4.15      5.86 o 
  14   7   1        0.00       -1.04      6.41 o 
 -13   8   1        5.09        5.05     11.99 o 
 -12   8   1        2.86        6.56      7.75 o 
 -11   8   1        2.17       -1.59      5.98 o 
 -10   8   1        8.46        8.17     10.33 o 
  -9   8   1        0.01        4.98     13.28 o 
  -8   8   1        0.64        2.53      5.60 o 
  -7   8   1        1.05        8.30      5.74 o 
  -6   8   1       19.46       15.56      7.38 o 
  -5   8   1       14.51       13.02      3.80 o 
  -4   8   1        0.59       -1.93      3.05 o 
  -3   8   1       53.48       47.44      4.96 o 
  -2   8   1        0.00       -3.63      4.67 o 
  -1   8   1       50.76       53.04      5.58 o 
   0   8   1        2.38        0.83      2.78 o 
   1   8   1       23.92       31.31      3.97 o 
   2   8   1       19.40       12.43      3.43 o 
   3   8   1        2.19       -0.10      3.93 o 
   4   8   1        2.40        0.15      4.22 o 
   5   8   1        6.27       12.46     11.62 o 
   6   8   1       10.10       10.80      5.85 o 
   7   8   1        2.96        3.79      5.93 o 
   8   8   1        3.18        5.17      5.76 o 
   9   8   1        1.95       -2.79      5.39 o 
  10   8   1        4.28        8.39      6.36 o 
  11   8   1        0.03       15.99      6.82 o 
  12   8   1        7.08        7.87     13.28 o 
 -11   9   1        0.17      -12.71      6.36 o 
 -10   9   1        0.33        3.91      6.62 o 
  -9   9   1        2.45       -1.56      7.93 o 
  -8   9   1        6.09        7.01      6.52 o 
  -7   9   1        0.18        1.41      5.87 o 
  -6   9   1        1.53       -0.61      6.46 o 
  -5   9   1        9.69        2.95      5.48 o 
  -4   9   1        4.83        3.59      5.40 o 
  -3   9   1        1.18        4.83      7.75 o 
  -2   9   1       35.45       44.28      7.75 o 
  -1   9   1        1.26        2.90      5.31 o 
   0   9   1       12.72       15.36      5.93 o 
   1   9   1        0.24        7.34      5.50 o 
   2   9   1       14.16        6.88      5.58 o 
   3   9   1       12.58        8.11      5.72 o 
   4   9   1       18.85        8.41      5.66 o 
   5   9   1       19.70       30.66      7.18 o 
   6   9   1        2.54       -5.43      5.60 o 
   7   9   1        2.41        5.47      6.12 o 
   8   9   1        3.37        4.74      6.46 o 
   9   9   1        1.38       -8.81      6.27 o 
  10   9   1        0.72        3.55      6.72 o 
  -8  10   1        5.91        9.09      9.59 o 
  -7  10   1        0.19       -4.25     14.02 o 
  -6  10   1        2.33       13.04      7.17 o 
  -5  10   1        5.00        9.41      6.78 o 
  -4  10   1        2.56        0.55      6.26 o 
  -3  10   1        0.02       -0.61      5.76 o 
  -2  10   1        2.36        0.02      6.09 o 
  -1  10   1        0.16       -1.31      6.27 o 
   0  10   1        0.73       -2.43      5.23 o 
   1  10   1        2.62        6.94      5.67 o 
   2  10   1        0.01       10.34      6.24 o 
   3  10   1        0.10       -8.92      5.34 o 
   4  10   1        0.88       -4.23      5.67 o 
   5  10   1        1.42       -1.66      6.00 o 
   6  10   1        3.93        1.28      6.35 o 
   7  10   1        0.88       -1.00      6.47 o 
 -19   0   2        6.35       20.29     11.07 o 
 -18   0   2        0.36       -8.49      9.22 o 
 -17   0   2        1.04       -4.86     11.44 o 
 -16   0   2       28.73       30.10      8.07 o 
 -15   0   2       35.77       27.78      7.18 o 
 -14   0   2       26.87       23.16     11.62 o 
 -13   0   2      255.32      270.98     14.22 o 
 -12   0   2        1.92        3.61      5.35 o 
 -11   0   2      223.09      244.07     12.26 o 
 -10   0   2       97.46       97.61      6.64 o 
  -9   0   2      685.26      711.25     17.98 o 
  -8   0   2       22.32       16.20      3.91 o 
  -7   0   2       20.56       20.35      2.79 o 
  -6   0   2       17.38       16.90      2.42 o 
  -5   0   2     1784.37     1674.79     32.70 o 
  -4   0   2     6848.84     6711.00    102.37 o 
  -3   0   2     2215.88     2148.08     33.76 o 
  -2   0   2      113.39      139.21      4.05 o 
  -1   0   2     2998.84     2740.44     48.78 o 
   0   0   2    16555.57    16785.45    294.88 o 
   1   0   2       38.13       45.34      2.03 o 
   2   0   2    12442.54    12956.98    196.65 o 
   3   0   2    36515.55    35965.30    488.10 o 
   4   0   2     5386.74     5303.57     73.42 o 
   5   0   2     3734.67     3965.63     50.93 o 
   6   0   2     3724.77     3780.21     53.69 o 
   7   0   2        0.08       -0.82      2.41 o 
   8   0   2       15.24        5.07      3.09 o 
   9   0   2        2.05       -3.20      3.20 o 
  10   0   2      440.24      441.06     16.69 o 
  11   0   2      183.08      156.34     11.99 o 
  12   0   2        3.98        6.68      5.20 o 
  13   0   2        3.70        2.82      6.83 o 
  14   0   2        0.66       -0.02      5.60 o 
  15   0   2        0.06       -2.77      6.00 o 
  16   0   2        6.74       14.02     10.33 o 
  17   0   2        9.63       30.62     13.65 o 
  18   0   2       20.71       10.33     12.18 o 
 -19   1   2        5.24       -2.93     11.81 o 
 -18   1   2       13.06       15.80      6.64 o 
 -17   1   2       32.74       26.41      5.79 o 
 -16   1   2        1.89       -0.13      4.51 o 
 -15   1   2        0.29        0.88      3.96 o 
 -14   1   2      129.46      128.49      8.07 o 
 -13   1   2       43.35       47.91      5.47 o 
 -12   1   2       50.08       55.06      5.30 o 
 -11   1   2      146.28      139.07      6.49 o 
 -10   1   2       54.98       61.98      3.86 o 
  -9   1   2        6.00        5.29      2.14 o 
  -8   1   2      901.50      943.78     13.62 o 
  -7   1   2       10.34        9.06      1.78 o 
  -6   1   2       97.76      126.46      3.18 o 
  -5   1   2     1083.37     1146.97     13.14 o 
  -4   1   2        0.49       12.51      1.32 o 
  -3   1   2     3417.66     3339.54     34.44 o 
  -2   1   2      514.90      536.75      6.67 o 
  -1   1   2    28994.26    28546.78    353.09 o 
   0   1   2      599.22      585.97      8.14 o 
   1   1   2     1484.66     1391.27     16.82 o 
   2   1   2        2.54        4.38      1.05 o 
   3   1   2      229.27      209.98      3.59 o 
   4   1   2      655.63      626.87      7.53 o 
   5   1   2       53.27       57.23      2.25 o 
   6   1   2     5055.85     5156.60     60.97 o 
   7   1   2      344.76      347.48      6.38 o 
   8   1   2      460.89      458.10      9.56 o 
   9   1   2      110.10      106.40      4.54 o 
  10   1   2       22.20       21.51      3.57 o 
  11   1   2        1.72       -0.12      3.52 o 
  12   1   2        0.56       -0.80      3.58 o 
  13   1   2       89.90       96.11      9.59 o 
  14   1   2        2.76       10.27      6.42 o 
  15   1   2       23.90       23.15      9.02 o 
  16   1   2       15.93       18.46      6.23 o 
  17   1   2        3.31       11.05      7.81 o 
  18   1   2        0.42        9.77      8.19 o 
 -19   2   2        0.38       15.88      8.56 o 
 -18   2   2       12.28        9.90      6.58 o 
 -17   2   2        2.37        0.25      4.68 o 
 -16   2   2        4.67       12.81      4.88 o 
 -15   2   2        2.32        4.59      4.74 o 
 -14   2   2      104.54      101.11      7.37 o 
 -13   2   2       80.98       80.41      6.54 o 
 -12   2   2       62.60       54.61      5.34 o 
 -11   2   2      320.74      323.60      8.87 o 
 -10   2   2      163.01      161.86      5.70 o 
  -9   2   2       32.50       45.60      3.68 o 
  -8   2   2        5.46        1.99      1.88 o 
  -7   2   2        2.89        2.61      1.65 o 
  -6   2   2      721.16      717.23      9.20 o 
  -5   2   2       99.62      120.64      2.73 o 
  -4   2   2     4305.37     4340.54     42.53 o 
  -3   2   2     4431.98     4224.43     41.27 o 
  -2   2   2      389.45      349.29      4.24 o 
  -1   2   2        4.23       11.26      0.90 o 
   0   2   2     2082.68     1992.18     32.19 o 
   1   2   2      831.55      791.89     11.10 o 
   2   2   2       30.32       36.31      1.68 o 
   3   2   2     2510.43     2388.75     26.85 o 
   4   2   2       57.79       63.56      2.25 o 
   5   2   2        0.28       -1.72      1.87 o 
   6   2   2      297.51      319.24      7.99 o 
   7   2   2      378.57      399.12      7.38 o 
   8   2   2        0.30       -0.48      2.12 o 
   9   2   2      215.75      218.40      6.91 o 
  10   2   2       80.37       71.97      6.86 o 
  11   2   2      147.34      146.35      7.81 o 
  12   2   2       32.77       38.98      5.74 o 
  13   2   2        3.89       10.03      4.57 o 
  14   2   2       17.43       12.54      5.22 o 
  15   2   2        8.72        7.15      5.22 o 
  16   2   2        3.67        4.09      5.61 o 
  17   2   2       10.94        6.54      6.17 o 
  18   2   2        1.05        2.98     13.65 o 
 -19   3   2        0.65        2.34     11.62 o 
 -18   3   2        0.44        2.33      8.84 o 
 -17   3   2        0.97       -2.32      5.42 o 
 -16   3   2        6.90        0.94      4.56 o 
 -15   3   2        0.00       -1.77      4.55 o 
 -14   3   2        2.82       -1.43      3.86 o 
 -13   3   2       22.51       25.54      4.56 o 
 -12   3   2       20.47       21.39      4.28 o 
 -11   3   2       34.30       25.93      3.41 o 
 -10   3   2      291.03      285.57      7.44 o 
  -9   3   2       80.56       83.97      3.74 o 
  -8   3   2       20.69       17.07      2.03 o 
  -7   3   2      209.26      221.88      6.82 o 
  -6   3   2      187.81      175.25      6.99 o 
  -5   3   2      310.02      284.93      5.60 o 
  -4   3   2      420.62      411.39      5.52 o 
  -3   3   2     6314.53     6588.54     67.41 o 
  -2   3   2       44.23       74.27      1.91 o 
  -1   3   2      195.59      194.37      4.13 o 
   0   3   2        0.69       -1.22      1.11 o 
   1   3   2        4.55        2.84      1.81 o 
   2   3   2       54.78       59.96      3.22 o 
   3   3   2       13.00       12.79      1.37 o 
   4   3   2       77.52       85.68      3.15 o 
   5   3   2      106.61      116.99      3.46 o 
   6   3   2      761.29      810.86     12.80 o 
   7   3   2       64.00       77.11      3.83 o 
   8   3   2      441.18      420.39      9.46 o 
   9   3   2       82.09       73.44      4.61 o 
  10   3   2       29.54       29.52      3.78 o 
  11   3   2        8.15       11.93      3.55 o 
  12   3   2       46.00       46.27      5.28 o 
  13   3   2        8.67        7.40      4.31 o 
  14   3   2        2.31        0.61      4.93 o 
  15   3   2        5.66       -2.59      4.97 o 
  16   3   2        1.52        4.10      5.90 o 
  17   3   2        0.79        1.18      6.22 o 
 -18   4   2        0.90       -4.75      6.24 o 
 -17   4   2       12.76        5.11      4.88 o 
 -16   4   2        0.83        0.56      3.99 o 
 -15   4   2        2.54        5.55      3.81 o 
 -14   4   2       68.12       67.85      7.08 o 
 -13   4   2       46.88       64.86      5.32 o 
 -12   4   2        5.87        6.44      3.32 o 
 -11   4   2       43.03       45.66      4.08 o 
 -10   4   2       22.04       17.53      2.88 o 
  -9   4   2       25.44       18.90      2.66 o 
  -8   4   2        0.00       -0.54      1.83 o 
  -7   4   2        8.67        9.12      1.90 o 
  -6   4   2      212.07      199.86      4.53 o 
  -5   4   2      673.49      733.28      9.52 o 
  -4   4   2      166.42      157.37      3.47 o 
  -3   4   2      255.54      245.89      4.41 o 
  -2   4   2      103.03      119.91      2.79 o 
  -1   4   2      677.84      724.68      9.79 o 
   0   4   2      150.29      153.47      4.30 o 
   1   4   2      235.42      245.95      4.77 o 
   2   4   2       33.25       28.28      1.76 o 
   3   4   2       41.62       50.86      4.01 o 
   4   4   2      251.43      224.87      4.95 o 
   5   4   2       45.58       56.94      2.55 o 
   6   4   2       22.27       26.50      2.22 o 
   7   4   2        0.01        2.53      1.85 o 
   8   4   2       35.30       37.06      3.13 o 
   9   4   2      103.43      101.38      4.98 o 
  10   4   2       72.54       83.54      4.61 o 
  11   4   2       28.33       37.83      4.17 o 
  12   4   2       26.38       18.09      6.66 o 
  13   4   2        0.94        3.39      3.94 o 
  14   4   2        0.80       -4.06      4.07 o 
  15   4   2        0.88        2.18      4.95 o 
  16   4   2        2.60        3.05      6.67 o 
  17   4   2        0.01        5.98      7.93 o 
 -17   5   2        5.09       -1.10      7.29 o 
 -16   5   2       12.60        2.18      8.10 o 
 -15   5   2        2.70        5.25      4.64 o 
 -14   5   2        3.98        4.75      3.79 o 
 -13   5   2       15.51       15.29      3.93 o 
 -12   5   2       19.59       21.09      4.68 o 
 -11   5   2       14.77       13.28      3.20 o 
 -10   5   2        8.54        4.06      2.80 o 
  -9   5   2      117.05      118.12      8.55 o 
  -8   5   2       18.08       23.95      2.60 o 
  -7   5   2       29.61       24.42      2.41 o 
  -6   5   2        1.22       -2.53      1.68 o 
  -5   5   2       22.41       25.65      2.14 o 
  -4   5   2        3.93        3.88      1.92 o 
  -3   5   2       79.79      102.11      3.81 o 
  -2   5   2      129.96      153.53      3.39 o 
  -1   5   2       53.03       56.08      2.05 o 
   0   5   2        4.54        0.02      1.20 o 
   1   5   2        7.36       14.12      1.70 o 
   2   5   2      445.97      429.23      6.97 o 
   3   5   2        0.52       -2.74      1.69 o 
   4   5   2       37.87       37.49      3.70 o 
   5   5   2       11.24        9.18      1.96 o 
   6   5   2       98.80      104.37      4.21 o 
   7   5   2       12.32       15.35      2.30 o 
   8   5   2        0.02        3.77      2.19 o 
   9   5   2        2.21        7.46      2.38 o 
  10   5   2        2.04        1.52      2.47 o 
  11   5   2       33.14       32.86      7.20 o 
  12   5   2        0.26        4.11      3.72 o 
  13   5   2        2.48       11.19      4.36 o 
  14   5   2        1.29        3.08      4.37 o 
  15   5   2        0.74        8.64      5.86 o 
  16   5   2        0.08       -8.47      6.73 o 
 -16   6   2       24.62       40.95     12.91 o 
 -15   6   2        0.01        2.39      5.98 o 
 -14   6   2        1.74        3.66      7.93 o 
 -13   6   2        1.47       -0.53      3.74 o 
 -12   6   2        8.51        6.28      4.64 o 
 -11   6   2        0.62       -2.98      2.86 o 
 -10   6   2        7.37        8.75      3.18 o 
  -9   6   2       42.84       61.18      5.08 o 
  -8   6   2       11.95       18.33      2.99 o 
  -7   6   2       10.51        9.92      2.63 o 
  -6   6   2        6.79       11.86      2.31 o 
  -5   6   2       53.48       53.94      3.08 o 
  -4   6   2        0.07       -1.54      1.34 o 
  -3   6   2      185.76      179.36      5.78 o 
  -2   6   2       96.85       87.94      4.27 o 
  -1   6   2      143.26      134.88      3.73 o 
   0   6   2       42.01       38.59      2.81 o 
   1   6   2      440.58      415.77      8.44 o 
   2   6   2        7.40        5.50      2.01 o 
   3   6   2       10.03       10.62      2.48 o 
   4   6   2       55.91       52.18      3.68 o 
   5   6   2        8.29        3.21      1.98 o 
   6   6   2       59.75       58.26      5.57 o 
   7   6   2       70.58       68.87      4.16 o 
   8   6   2       66.42       75.19      5.59 o 
   9   6   2       21.76       17.20      3.69 o 
  10   6   2       12.37       10.30      5.96 o 
  11   6   2        0.01       -3.23      4.63 o 
  12   6   2        1.82       -1.92      4.55 o 
  13   6   2        0.20       -8.36      4.52 o 
  14   6   2        3.99       -0.91      5.51 o 
  15   6   2        0.14        2.59      5.69 o 
 -15   7   2       10.39        9.96     10.70 o 
 -14   7   2        0.64        0.67      6.24 o 
 -13   7   2        0.82       -1.97      7.38 o 
 -12   7   2       10.87        2.89      5.98 o 
 -11   7   2        2.88        3.53      4.34 o 
 -10   7   2        0.74       11.21      3.77 o 
  -9   7   2        5.14        6.02      3.27 o 
  -8   7   2       13.47       13.50      4.58 o 
  -7   7   2       33.64       35.87      3.82 o 
  -6   7   2        7.44        9.03      2.81 o 
  -5   7   2        6.37        5.43      1.85 o 
  -4   7   2       33.22       34.67      2.86 o 
  -3   7   2       14.69       15.77      2.89 o 
  -2   7   2       36.07       26.75      2.71 o 
  -1   7   2      120.52      107.10      3.69 o 
   0   7   2       15.93        6.37      3.25 o 
   1   7   2      378.33      374.83     16.88 o 
   2   7   2      413.38      393.04     11.46 o 
   3   7   2       49.88       52.37      4.88 o 
   4   7   2      222.04      224.18      8.57 o 
   5   7   2      210.39      222.16      9.75 o 
   6   7   2        0.45        2.79      4.11 o 
   7   7   2       31.25       34.99      5.63 o 
   8   7   2        2.80       10.98      4.75 o 
   9   7   2        0.40        0.11      4.50 o 
  10   7   2        0.34        3.10      5.69 o 
  11   7   2        0.08        0.09      4.60 o 
  12   7   2        1.05        1.07     11.99 o 
  13   7   2        2.18        7.38      7.09 o 
  14   7   2        0.10        4.24     19.55 o 
 -13   8   2        1.24        0.26      6.88 o 
 -12   8   2        6.72       -2.40      6.52 o 
 -11   8   2        2.87        2.95      6.78 o 
 -10   8   2        0.26      -10.44      5.22 o 
  -9   8   2       42.86       41.24      8.85 o 
  -8   8   2        0.23        3.14      5.74 o 
  -7   8   2       25.37       25.43     11.07 o 
  -6   8   2       36.45       45.04      5.31 o 
  -5   8   2       14.70       14.83      5.76 o 
  -4   8   2       36.30       45.03      4.49 o 
  -3   8   2        1.35        2.40      2.95 o 
  -2   8   2       23.04       30.39      4.84 o 
  -1   8   2       22.17       27.14      6.04 o 
   0   8   2       21.48       20.62      3.72 o 
   1   8   2       12.82       20.09      3.88 o 
   2   8   2        5.52        8.12      3.57 o 
   3   8   2       10.27       14.05      4.42 o 
   4   8   2       48.10       48.31      5.93 o 
   5   8   2        3.31        9.05      4.28 o 
   6   8   2        1.76       -0.01      9.78 o 
   7   8   2       25.07       24.90      8.85 o 
   8   8   2        6.68        6.36      5.93 o 
   9   8   2        7.90       -2.35      5.67 o 
  10   8   2        6.86        0.86      7.75 o 
  11   8   2        3.85        4.64      8.49 o 
  12   8   2        4.75        6.09      7.75 o 
 -11   9   2        7.98        2.92      6.72 o 
 -10   9   2       10.78        5.53      6.88 o 
  -9   9   2        0.15       -3.32      5.74 o 
  -8   9   2       22.55       11.61      6.62 o 
  -7   9   2        6.63        7.13      6.24 o 
  -6   9   2       11.99       21.26      9.04 o 
  -5   9   2        1.34      -10.00      5.08 o 
  -4   9   2        0.55       -4.11      5.31 o 
  -3   9   2       23.69       25.92      6.56 o 
  -2   9   2        0.00       -0.59      5.40 o 
  -1   9   2       64.93       59.60      7.97 o 
   0   9   2        2.30       -3.51      5.17 o 
   1   9   2       32.34       43.50      7.19 o 
   2   9   2        3.37       12.04      5.67 o 
   3   9   2        0.57        1.74      5.31 o 
   4   9   2       11.65       14.13      6.20 o 
   5   9   2        0.56        0.75      5.46 o 
   6   9   2       12.53       11.79      7.38 o 
   7   9   2        2.18      -10.62      5.31 o 
   8   9   2        3.31       -2.01      6.64 o 
   9   9   2        0.87        3.20      6.54 o 
  10   9   2        6.39        2.56      7.03 o 
  -8  10   2        1.40       -3.03      6.39 o 
  -7  10   2       13.46        5.35      6.78 o 
  -6  10   2        0.23        1.29      6.26 o 
  -5  10   2       10.05        6.47      6.62 o 
  -4  10   2       14.19       11.72      6.88 o 
  -3  10   2        0.80       -9.91      5.46 o 
  -2  10   2       28.62       34.49      9.78 o 
  -1  10   2        5.39       12.53      6.29 o 
   0  10   2        3.45       16.78      6.47 o 
   1  10   2        0.06        1.61      5.46 o 
   2  10   2        0.01        1.99      5.66 o 
   3  10   2        0.14       -1.11      5.76 o 
   4  10   2        3.82       -3.67      6.12 o 
   5  10   2        4.05       12.43     10.52 o 
   6  10   2        8.09        2.21      9.04 o 
   7  10   2        6.19        4.19      6.89 o 
 -19   1   3        5.24        2.56      7.55 o 
 -18   1   3        9.81       14.16      6.32 o 
 -17   1   3        0.22        7.98      5.05 o 
 -16   1   3        0.25       -1.30      4.27 o 
 -15   1   3       10.26        7.10      4.24 o 
 -14   1   3        0.10        4.18      4.02 o 
 -13   1   3       27.20       25.50      4.61 o 
 -12   1   3       10.47        6.95      3.61 o 
 -11   1   3       18.45       20.29      3.96 o 
 -10   1   3      116.26      122.11      5.13 o 
  -9   1   3       10.63       11.52      2.44 o 
  -8   1   3       73.82       72.16      3.41 o 
  -7   1   3      173.31      166.39      4.40 o 
  -6   1   3        3.98       10.36      1.50 o 
  -5   1   3       95.45       94.21      2.73 o 
  -4   1   3       40.91       37.84      1.91 o 
  -3   1   3     4445.99     4685.83     51.08 o 
  -2   1   3     2139.28     2057.78     26.75 o 
  -1   1   3     1037.51     1006.31     13.71 o 
   0   1   3       18.61       14.41      1.22 o 
   1   1   3      160.64      137.28      2.94 o 
   2   1   3       19.84       25.81      1.99 o 
   3   1   3      919.02      920.77     11.50 o 
   4   1   3        8.43        8.37      1.43 o 
   5   1   3      933.20      863.68     12.32 o 
   6   1   3      492.53      482.89      8.93 o 
   7   1   3        2.58        0.81      1.96 o 
   8   1   3      115.00      133.45      5.83 o 
   9   1   3      122.76      128.06      6.78 o 
  10   1   3       21.15       30.19      5.93 o 
  11   1   3       22.02       18.99      6.24 o 
  12   1   3        6.40        4.98      5.22 o 
  13   1   3       11.03       16.65      6.62 o 
  14   1   3        0.10        1.11      7.01 o 
  15   1   3        0.26        1.84      6.72 o 
  16   1   3        0.02        6.85      9.41 o 
  17   1   3        0.51        6.29      7.69 o 
 -19   2   3        2.02       -2.40      7.57 o 
 -18   2   3       10.57       26.13      6.58 o 
 -17   2   3        4.11        2.74      5.01 o 
 -16   2   3        5.80       13.83      5.70 o 
 -15   2   3       29.22       31.22      5.23 o 
 -14   2   3       57.09       70.90      6.59 o 
 -13   2   3        4.06        4.62      3.92 o 
 -12   2   3       61.71       69.98      5.70 o 
 -11   2   3      200.67      197.92      7.92 o 
 -10   2   3       13.05       11.75      2.71 o 
  -9   2   3       10.80       11.36      2.45 o 
  -8   2   3      319.81      312.61      6.11 o 
  -7   2   3      830.77      892.69     11.98 o 
  -6   2   3      327.85      384.54      6.76 o 
  -5   2   3     1677.90     1587.79     17.70 o 
  -4   2   3        5.72        6.53      1.16 o 
  -3   2   3      272.06      339.07      5.06 o 
  -2   2   3     1614.46     1687.07     20.64 o 
  -1   2   3      207.19      238.41      5.16 o 
   0   2   3       74.62       73.85      3.73 o 
   1   2   3        0.07       -1.44      1.45 o 
   2   2   3      175.91      170.28      3.61 o 
   3   2   3       31.74       36.72      1.83 o 
   4   2   3      136.72      128.07      3.51 o 
   5   2   3        8.05        4.83      1.77 o 
   6   2   3      170.73      196.46      5.36 o 
   7   2   3        5.81       -0.45      1.91 o 
   8   2   3       91.57       86.47      4.08 o 
   9   2   3      137.56      149.20     11.49 o 
  10   2   3        8.34       13.05      3.45 o 
  11   2   3       51.86       58.57      5.47 o 
  12   2   3        0.21       -3.05      5.70 o 
  13   2   3       21.52       31.66      9.41 o 
  14   2   3        0.06       -8.12      5.48 o 
  15   2   3        4.66        1.10      6.36 o 
  16   2   3       18.38       13.21     11.81 o 
  17   2   3        0.00       -2.86      6.82 o 
 -19   3   3        0.00       -8.48      7.91 o 
 -18   3   3        0.28        5.00      5.17 o 
 -17   3   3        2.76        1.03      4.37 o 
 -16   3   3        0.09        4.24      4.41 o 
 -15   3   3        6.57        6.02      4.77 o 
 -14   3   3        4.04        1.07      3.73 o 
 -13   3   3        3.13        7.41      3.44 o 
 -12   3   3      194.46      181.41      7.62 o 
 -11   3   3       16.11       18.88      3.51 o 
 -10   3   3        6.14        9.21      2.51 o 
  -9   3   3      491.67      451.07      7.96 o 
  -8   3   3        5.71        3.26      1.94 o 
  -7   3   3      233.43      242.16      5.03 o 
  -6   3   3      274.28      292.13      5.31 o 
  -5   3   3       33.51       44.49      1.99 o 
  -4   3   3      337.39      348.73      5.90 o 
  -3   3   3     3666.86     3927.76     43.15 o 
  -2   3   3     3943.18     3747.87     41.29 o 
  -1   3   3        0.68        0.47      1.41 o 
   0   3   3        1.93       -0.15      2.02 o 
   1   3   3      209.03      191.46      5.34 o 
   2   3   3      285.38      282.29      6.60 o 
   3   3   3       29.16       33.06      1.84 o 
   4   3   3       12.46       15.84      1.62 o 
   5   3   3       96.90       90.03      4.11 o 
   6   3   3        6.20       10.47      2.10 o 
   7   3   3      277.83      281.04      6.78 o 
   8   3   3       62.04       76.39      5.78 o 
   9   3   3       55.10       56.82      4.34 o 
  10   3   3      167.90      173.29      7.11 o 
  11   3   3       40.99       36.69      9.64 o 
  12   3   3       11.30       15.87      4.37 o 
  13   3   3       43.34       55.54      8.82 o 
  14   3   3        8.75        0.64     10.70 o 
  15   3   3        9.86       18.66      7.40 o 
  16   3   3        0.25       -3.84     10.52 o 
  17   3   3        3.35       -1.42      7.67 o 
 -18   4   3        0.41       -4.22      9.22 o 
 -17   4   3        0.49        0.65      5.36 o 
 -16   4   3        0.07        3.97      4.13 o 
 -15   4   3        1.43        1.69      3.73 o 
 -14   4   3        3.22        0.16      3.49 o 
 -13   4   3       59.85       64.12      9.55 o 
 -12   4   3      114.07      105.50      6.15 o 
 -11   4   3      157.96      151.05      6.88 o 
 -10   4   3      272.28      287.72      8.37 o 
  -9   4   3       16.62       17.06      2.47 o 
  -8   4   3       48.84       45.73      2.87 o 
  -7   4   3      162.03      159.10      4.25 o 
  -6   4   3       23.29       30.12      2.21 o 
  -5   4   3     1724.68     1738.05     22.21 o 
  -4   4   3      359.08      362.10      5.36 o 
  -3   4   3      365.73      393.40      6.37 o 
  -2   4   3       92.14      100.73      3.72 o 
  -1   4   3      177.03      155.04      4.11 o 
   0   4   3      566.21      562.50      9.86 o 
   1   4   3        1.17        4.35      1.62 o 
   2   4   3      208.26      171.76      8.40 o 
   3   4   3      112.53       94.55      3.02 o 
   4   4   3        3.17        5.42      2.01 o 
   5   4   3       39.76       46.10      3.20 o 
   6   4   3      305.88      298.93      6.70 o 
   7   4   3        7.83        5.18      2.36 o 
   8   4   3      217.10      208.64      8.10 o 
   9   4   3       44.36       51.34      3.70 o 
  10   4   3       30.46       30.18      4.29 o 
  11   4   3       66.78       65.83      5.96 o 
  12   4   3        3.32        2.08      4.93 o 
  13   4   3       40.96       47.00      7.05 o 
  14   4   3        3.50       11.17     10.15 o 
  15   4   3        2.15       16.63      7.44 o 
  16   4   3        2.60      -11.95      6.38 o 
 -17   5   3        0.12       -3.01      7.49 o 
 -16   5   3       42.81       45.77      6.55 o 
 -15   5   3        0.03       -0.18      4.28 o 
 -14   5   3       16.27       18.45      4.85 o 
 -13   5   3       49.69       53.90      7.38 o 
 -12   5   3       10.06        9.90      3.52 o 
 -11   5   3       44.23       55.83      4.27 o 
 -10   5   3        0.42        0.46      3.64 o 
  -9   5   3      348.94      352.63      7.25 o 
  -8   5   3       10.52        8.35      2.51 o 
  -7   5   3       19.37       24.68      2.41 o 
  -6   5   3      135.91      139.13      4.02 o 
  -5   5   3        0.31        0.14      1.35 o 
  -4   5   3      387.56      359.83      6.83 o 
  -3   5   3       21.30       23.76      3.29 o 
  -2   5   3      539.97      524.99      9.42 o 
  -1   5   3        0.08       -1.77      2.00 o 
   0   5   3      215.66      198.37      5.80 o 
   1   5   3        1.37        1.69      1.91 o 
   2   5   3      240.40      212.03      7.64 o 
   3   5   3       44.31       41.96      4.34 o 
   4   5   3        0.51        1.42      1.85 o 
   5   5   3      172.48      176.87      5.85 o 
   6   5   3       21.93       17.48      2.94 o 
   7   5   3      194.81      189.18      7.09 o 
   8   5   3       55.26       54.37      3.98 o 
   9   5   3      132.38      141.22      6.07 o 
  10   5   3       28.38       28.65      5.53 o 
  11   5   3        0.61        3.57      4.35 o 
  12   5   3        7.67        5.69      5.04 o 
  13   5   3        3.10        5.75      5.36 o 
  14   5   3        5.05        6.07      5.80 o 
  15   5   3        2.20        2.03      5.79 o 
 -16   6   3        9.81        1.12      7.03 o 
 -15   6   3        2.32        3.64      7.32 o 
 -14   6   3       20.19       19.02      4.82 o 
 -13   6   3        0.05        4.37      3.95 o 
 -12   6   3       30.12       31.10      4.50 o 
 -11   6   3       10.32       11.95      4.12 o 
 -10   6   3        5.33        7.58      3.25 o 
  -9   6   3       50.37       46.98      3.86 o 
  -8   6   3        2.20        5.01      2.91 o 
  -7   6   3        0.57       -0.06      2.24 o 
  -6   6   3       72.81       63.39      3.76 o 
  -5   6   3      135.66      148.82      4.46 o 
  -4   6   3       45.52       46.92      2.75 o 
  -3   6   3      252.22      258.21      8.26 o 
  -2   6   3      157.21      156.27      4.67 o 
  -1   6   3      349.26      352.60      8.89 o 
   0   6   3        7.76        5.75      2.65 o 
   1   6   3      389.37      359.58      9.18 o 
   2   6   3      194.95      191.77     12.63 o 
   3   6   3      133.53      126.60      6.30 o 
   4   6   3      216.88      223.88      9.23 o 
   5   6   3       20.28       27.82      3.29 o 
   6   6   3      208.45      196.17     16.67 o 
   7   6   3      155.10      147.91      9.07 o 
   8   6   3       25.22       38.23      5.84 o 
   9   6   3       11.79       16.60      7.39 o 
  10   6   3        3.68       -1.05      4.29 o 
  11   6   3        0.61        1.15      4.59 o 
  12   6   3        0.51       -0.29      4.89 o 
  13   6   3        0.12       -2.59      5.26 o 
  14   6   3        0.06       -1.42      7.47 o 
 -15   7   3        0.97        3.32     10.33 o 
 -14   7   3        2.32       12.54     10.33 o 
 -13   7   3        5.73       12.50     11.07 o 
 -12   7   3        4.71        7.85      4.70 o 
 -11   7   3        7.80       -0.52      3.72 o 
 -10   7   3        5.09        8.24      3.97 o 
  -9   7   3       27.23       23.72      5.06 o 
  -8   7   3        7.23        6.88      3.14 o 
  -7   7   3       25.11       28.55      3.61 o 
  -6   7   3        6.89        7.90      2.82 o 
  -5   7   3       16.14       23.67      4.32 o 
  -4   7   3       98.50      110.33      5.06 o 
  -3   7   3        2.03       -0.04      2.33 o 
  -2   7   3      127.97      138.75      7.60 o 
  -1   7   3        0.08       -4.88      2.44 o 
   0   7   3      113.57      107.44      6.93 o 
   1   7   3       18.69       15.19      4.27 o 
   2   7   3       94.40       92.14      6.68 o 
   3   7   3        3.70        6.52      4.16 o 
   4   7   3        0.08        2.43      5.77 o 
   5   7   3       98.48      109.39      9.00 o 
   6   7   3        0.91        5.61      4.38 o 
   7   7   3       16.21       17.16      5.26 o 
   8   7   3        7.30       13.66      4.86 o 
   9   7   3       35.21       38.18     10.91 o 
  10   7   3        1.11       -0.64      5.80 o 
  11   7   3        4.80        3.26      4.92 o 
  12   7   3        3.56       -1.82      7.05 o 
  13   7   3        0.04        9.03      7.15 o 
 -13   8   3        1.79       -0.39      6.64 o 
 -12   8   3        2.30        2.52      8.12 o 
 -11   8   3       26.43       24.90      7.83 o 
 -10   8   3        1.21       10.32      6.36 o 
  -9   8   3        0.08        1.79      5.57 o 
  -8   8   3        7.11        9.32      4.50 o 
  -7   8   3        5.66        3.85      4.06 o 
  -6   8   3        7.07       11.39      3.57 o 
  -5   8   3        5.39        2.14      4.01 o 
  -4   8   3        3.53       -0.43      3.44 o 
  -3   8   3       80.57       82.40      6.87 o 
  -2   8   3       29.35       25.90      4.72 o 
  -1   8   3       94.34       88.99      7.23 o 
   0   8   3        1.41       -4.56      5.51 o 
   1   8   3       24.99       32.36      4.86 o 
   2   8   3        1.69        4.79      3.89 o 
   3   8   3       25.24       16.83      4.77 o 
   4   8   3       26.18       33.31      5.51 o 
   5   8   3       20.74       15.43      4.97 o 
   6   8   3        0.02        6.93      6.45 o 
   7   8   3        0.16        7.71      4.59 o 
   8   8   3       22.12       21.26      7.03 o 
   9   8   3        0.00       15.78     13.84 o 
  10   8   3        1.63       -5.76     16.05 o 
  11   8   3        1.44       -5.14      6.28 o 
 -11   9   3        2.46       -0.17      6.65 o 
 -10   9   3        0.55        7.65      6.46 o 
  -9   9   3        5.44        6.03      6.39 o 
  -8   9   3        2.56       10.47      6.36 o 
  -7   9   3        0.19       11.12      6.13 o 
  -6   9   3        4.93        3.61      6.46 o 
  -5   9   3        6.88        5.32      5.46 o 
  -4   9   3        0.28       -5.75      4.96 o 
  -3   9   3        5.17        8.69      5.58 o 
  -2   9   3       29.53       39.69      7.09 o 
  -1   9   3        3.93       -3.26      6.64 o 
   0   9   3       23.64       22.73     17.53 o 
   1   9   3        0.39        7.64      5.25 o 
   2   9   3        2.45        0.87      4.85 o 
   3   9   3        0.58       -6.43      4.97 o 
   4   9   3        5.43        8.91      5.31 o 
   5   9   3        1.49        0.11      5.66 o 
   6   9   3        0.00       -5.27      5.46 o 
   7   9   3        0.02        3.48      6.20 o 
   8   9   3        0.01        3.53      6.20 o 
   9   9   3        1.61        2.74      6.55 o 
  -8  10   3        3.84        8.92      6.73 o 
  -7  10   3        0.30        4.74      8.49 o 
  -6  10   3        3.98       -5.32      6.20 o 
  -5  10   3        4.88        7.26      6.56 o 
  -4  10   3        0.87       -0.58      6.20 o 
  -3  10   3        1.31        3.07      6.00 o 
  -2  10   3        9.38        9.72      6.35 o 
  -1  10   3        0.01       -9.82      4.91 o 
   0  10   3        0.99        3.19      5.64 o 
   1  10   3        7.09       10.25      5.98 o 
   2  10   3       11.71       13.19      6.69 o 
   3  10   3        2.98       -0.98      5.86 o 
   4  10   3        2.23       -3.34      6.07 o 
   5  10   3        0.35       -8.89      7.56 o 
   6  10   3        1.85        2.29      6.59 o 
 -20   0   4        3.77       14.76     12.54 o 
 -19   0   4        5.12        1.11     10.70 o 
 -18   0   4        8.57       11.07     10.70 o 
 -17   0   4        0.17        8.41      6.99 o 
 -16   0   4        6.22       11.19      6.88 o 
 -15   0   4       43.31       57.31     15.13 o 
 -14   0   4       59.02       50.36      8.49 o 
 -13   0   4      106.60       94.03      9.52 o 
 -12   0   4       14.89       10.95      5.46 o 
 -11   0   4       27.73       30.51      5.87 o 
 -10   0   4       77.67       71.05      5.88 o 
  -9   0   4        0.06        0.74      2.82 o 
  -8   0   4       15.50       27.13      3.27 o 
  -7   0   4      323.54      323.46      8.39 o 
  -6   0   4      399.73      399.29      9.22 o 
  -5   0   4     1051.65     1052.10     28.74 o 
  -4   0   4       19.44       24.30      2.53 o 
  -3   0   4     1382.38     1455.68     27.76 o 
  -2   0   4     4622.65     4626.88     71.58 o 
  -1   0   4      368.11      343.56      7.14 o 
   0   0   4     1351.36     1252.54     20.80 o 
   1   0   4      530.29      606.72     11.30 o 
   2   0   4      191.37      211.78      5.70 o 
   3   0   4     2513.53     2674.70     43.07 o 
   4   0   4        3.67        7.82      2.70 o 
   5   0   4     3910.61     3935.29     71.63 o 
   6   0   4     2667.91     2538.14     42.20 o 
   7   0   4        0.90       -2.15      2.84 o 
   8   0   4       36.30       43.01      8.56 o 
   9   0   4      357.58      366.00     22.14 o 
  10   0   4        3.35        1.48      7.01 o 
  11   0   4        0.94        5.17      7.01 o 
  12   0   4       32.19       55.71     12.18 o 
  13   0   4        0.04       12.54      8.12 o 
  14   0   4        3.10      -12.54      8.12 o 
  15   0   4        1.56       -6.27      8.12 o 
  16   0   4        0.80        0.37      9.22 o 
  17   0   4        0.04        7.75     11.07 o 
 -19   1   4        0.66        3.14      7.30 o 
 -18   1   4        4.65        5.94      6.02 o 
 -17   1   4       56.31       64.97      7.31 o 
 -16   1   4        0.77        0.29      4.95 o 
 -15   1   4       41.68       40.03      5.66 o 
 -14   1   4      147.51      149.06      8.58 o 
 -13   1   4       29.81       23.64      4.59 o 
 -12   1   4       19.78       19.80      4.18 o 
 -11   1   4        9.80       10.69      3.36 o 
 -10   1   4       28.75       32.02      3.21 o 
  -9   1   4        1.26        1.50      2.09 o 
  -8   1   4      206.51      192.06      7.72 o 
  -7   1   4       21.03       28.82      2.28 o 
  -6   1   4      769.79      797.46     10.76 o 
  -5   1   4      215.13      210.43      4.28 o 
  -4   1   4       49.99       45.60      2.30 o 
  -3   1   4      123.70      123.03      3.22 o 
  -2   1   4       67.90       67.78      2.78 o 
  -1   1   4      478.27      449.62      7.22 o 
   0   1   4        0.17       -0.33      0.66 o 
   1   1   4        0.23        0.09      1.60 o 
   2   1   4     2312.68     2246.67     25.62 o 
   3   1   4        0.07        1.04      1.37 o 
   4   1   4       76.27       79.06      3.08 o 
   5   1   4        7.64        1.47      1.81 o 
   6   1   4      220.98      213.07      5.78 o 
   7   1   4       13.78       15.62      2.60 o 
   8   1   4       68.46       81.51      5.46 o 
   9   1   4      900.81      825.33     18.02 o 
  10   1   4      131.27      113.52      8.16 o 
  11   1   4        1.38       -4.66      7.75 o 
  12   1   4       36.18       40.34      7.57 o 
  13   1   4        1.63        0.13      5.72 o 
  14   1   4        0.96       -0.92      6.00 o 
  15   1   4        2.53        1.75      6.46 o 
  16   1   4       15.47       12.57      8.67 o 
  17   1   4        6.69       12.73      8.35 o 
 -19   2   4        1.99        3.46      7.35 o 
 -18   2   4        0.10        1.29      6.83 o 
 -17   2   4        2.84        1.42      4.80 o 
 -16   2   4        4.21        2.30      4.57 o 
 -15   2   4        9.59       15.50      4.83 o 
 -14   2   4       59.54       63.76      6.13 o 
 -13   2   4        2.09        6.87      3.93 o 
 -12   2   4       73.82       62.72      5.69 o 
 -11   2   4      306.63      305.77      9.75 o 
 -10   2   4       10.69       15.50      2.54 o 
  -9   2   4       66.09       65.94      3.29 o 
  -8   2   4       22.20       26.41      2.48 o 
  -7   2   4       31.24       24.22      2.25 o 
  -6   2   4      179.58      195.93      4.57 o 
  -5   2   4        3.46        2.43      1.25 o 
  -4   2   4      811.12      871.23     11.16 o 
  -3   2   4       32.03       30.15      1.43 o 
  -2   2   4      167.94      167.23      3.97 o 
  -1   2   4        3.14        2.92      1.11 o 
   0   2   4      879.45      940.29     13.36 o 
   1   2   4       79.61       82.69      2.86 o 
   2   2   4       44.43       50.79      2.24 o 
   3   2   4      485.79      470.71      7.81 o 
   4   2   4      382.80      399.70      8.08 o 
   5   2   4      259.05      267.54      6.16 o 
   6   2   4      121.34      122.82      7.23 o 
   7   2   4       47.84       35.94      3.17 o 
   8   2   4       50.70       64.86      5.45 o 
   9   2   4       13.16        3.45      3.32 o 
  10   2   4        0.53        1.02      4.09 o 
  11   2   4        9.07        0.55      4.04 o 
  12   2   4       88.77       93.44      8.26 o 
  13   2   4        0.01        2.42      5.53 o 
  14   2   4       31.41       28.68      7.93 o 
  15   2   4        7.29        3.92      6.77 o 
  16   2   4        0.02       -8.49      8.85 o 
 -19   3   4        0.31       -3.03      6.91 o 
 -18   3   4        1.74        2.70      5.91 o 
 -17   3   4       13.98       11.26      4.52 o 
 -16   3   4       11.56        2.88      4.11 o 
 -15   3   4        0.05       -2.94      3.87 o 
 -14   3   4        3.22        3.29      3.50 o 
 -13   3   4        1.47       -2.14      3.65 o 
 -12   3   4       23.77       22.54      3.95 o 
 -11   3   4       68.39       67.66      4.91 o 
 -10   3   4      115.65      116.81      5.28 o 
  -9   3   4       47.87       47.72      3.31 o 
  -8   3   4      110.54      116.67      4.36 o 
  -7   3   4      244.42      269.69      5.80 o 
  -6   3   4       23.61       17.07      1.90 o 
  -5   3   4      358.84      345.40      6.10 o 
  -4   3   4     1763.75     1699.60     20.96 o 
  -3   3   4      163.43      185.61      4.58 o 
  -2   3   4       12.47       11.19      3.04 o 
  -1   3   4     1176.20     1209.66     21.02 o 
   0   3   4     1521.37     1521.78     29.52 o 
   1   3   4       55.87       52.42      3.48 o 
   2   3   4      374.99      378.18      7.02 o 
   3   3   4      112.64       96.02      2.62 o 
   4   3   4      117.34      114.99      4.13 o 
   5   3   4       11.22        7.35      1.97 o 
   6   3   4       64.60       69.90      4.70 o 
   7   3   4        0.00        3.65      2.99 o 
   8   3   4      119.16      126.55      7.45 o 
   9   3   4       15.94       15.20      3.78 o 
  10   3   4       33.60       27.83      4.48 o 
  11   3   4       24.84       25.91      5.57 o 
  12   3   4        4.54       -3.04      6.76 o 
  13   3   4        0.48        3.37      5.40 o 
  14   3   4        0.04       -2.01      5.93 o 
  15   3   4        0.00       18.30      7.51 o 
  16   3   4        0.58        2.18      7.35 o 
 -18   4   4        0.21        2.08      6.91 o 
 -17   4   4        2.24       -3.66      6.18 o 
 -16   4   4        1.74       -2.09      4.52 o 
 -15   4   4        7.16        8.88      3.95 o 
 -14   4   4       60.75       55.16      5.63 o 
 -13   4   4       13.05       13.52      3.88 o 
 -12   4   4        1.76       -2.78      3.34 o 
 -11   4   4      308.82      292.59      8.81 o 
 -10   4   4        7.60        7.32      2.83 o 
  -9   4   4       13.29       10.14      2.56 o 
  -8   4   4      165.48      160.88      4.94 o 
  -7   4   4       97.50       82.92      3.34 o 
  -6   4   4        5.39        4.77      1.92 o 
  -5   4   4      173.93      170.57      3.48 o 
  -4   4   4      672.76      705.79     10.97 o 
  -3   4   4        7.05       13.85      1.58 o 
  -2   4   4      195.08      206.51      4.47 o 
  -1   4   4       40.56       36.36      5.46 o 
   0   4   4       76.67       75.30     10.70 o 
   1   4   4      164.05      177.25      6.18 o 
   2   4   4      223.09      213.78      7.12 o 
   3   4   4       52.79       52.05      2.98 o 
   4   4   4       11.60       17.66      1.95 o 
   5   4   4       67.34       82.27      3.53 o 
   6   4   4        1.19        2.80      1.69 o 
   7   4   4       32.62       34.88      4.15 o 
   8   4   4        0.26       -2.55      2.39 o 
   9   4   4       18.15       22.33      5.27 o 
  10   4   4       19.58       12.09      3.99 o 
  11   4   4       11.44        2.67      4.77 o 
  12   4   4        4.43       -0.24      4.68 o 
  13   4   4        1.23       -1.97      5.05 o 
  14   4   4       13.39       15.04      7.55 o 
  15   4   4        0.92       -7.31      6.12 o 
 -17   5   4        0.52       -5.02      5.05 o 
 -16   5   4        4.48        5.53      5.13 o 
 -15   5   4        7.77       13.26      5.00 o 
 -14   5   4       19.25       15.68      4.81 o 
 -13   5   4       11.80       11.24      4.21 o 
 -12   5   4        2.09       -0.58      3.10 o 
 -11   5   4       14.76        3.96      4.55 o 
 -10   5   4       26.59       34.06      3.98 o 
  -9   5   4       53.43       43.64      3.46 o 
  -8   5   4        6.99        6.11      2.19 o 
  -7   5   4        1.19        2.87      1.63 o 
  -6   5   4       18.88       26.02      2.23 o 
  -5   5   4      133.11      128.61      4.04 o 
  -4   5   4       35.00       34.27      2.37 o 
  -3   5   4        4.03        2.11      1.50 o 
  -2   5   4        0.75        0.59      1.63 o 
  -1   5   4        3.51        0.65      1.72 o 
   0   5   4        2.83        4.06      1.75 o 
   1   5   4        5.88        3.70      4.09 o 
   2   5   4        9.58        6.97      2.95 o 
   3   5   4       43.03       37.92      4.25 o 
   4   5   4        7.41        5.35      3.30 o 
   5   5   4       56.14       59.01      3.39 o 
   6   5   4       14.58       17.17      2.34 o 
   7   5   4        0.89       -0.63      1.70 o 
   8   5   4       47.88       49.46      6.19 o 
   9   5   4        2.60        5.57      4.34 o 
  10   5   4        9.66        5.16      4.60 o 
  11   5   4        3.65        1.88      4.88 o 
  12   5   4        0.00       -8.98      4.49 o 
  13   5   4       10.55        5.46      5.42 o 
  14   5   4        5.40        5.07      5.61 o 
  15   5   4        0.09       -0.01      6.01 o 
 -16   6   4       10.26        4.16      7.77 o 
 -15   6   4        0.09       -1.73      4.85 o 
 -14   6   4        0.00        4.46      4.50 o 
 -13   6   4       18.20       18.99      4.63 o 
 -12   6   4        6.12        8.98      4.79 o 
 -11   6   4        0.08       -2.63      3.40 o 
 -10   6   4        7.15        6.64      3.23 o 
  -9   6   4        0.51       -1.51      2.84 o 
  -8   6   4       78.20       65.12      4.23 o 
  -7   6   4       47.10       53.38      3.29 o 
  -6   6   4      106.99      101.69      3.58 o 
  -5   6   4       41.88       38.40      3.74 o 
  -4   6   4        0.37       -1.94      2.37 o 
  -3   6   4        4.88        6.34      1.98 o 
  -2   6   4        9.37       13.77      2.52 o 
  -1   6   4        9.10       12.68      4.03 o 
   0   6   4        5.70       10.96      2.61 o 
   1   6   4      314.14      292.99      9.71 o 
   2   6   4        6.65        6.99      3.59 o 
   3   6   4        1.38        2.92      3.53 o 
   4   6   4       93.12      100.29     12.25 o 
   5   6   4        0.00        3.28      3.79 o 
   6   6   4        0.56       -0.22      5.01 o 
   7   6   4       22.77       20.41      6.58 o 
   8   6   4        4.71        3.17      4.31 o 
   9   6   4        0.72       -5.17      4.13 o 
  10   6   4       12.26       -2.82      4.59 o 
  11   6   4       27.56       38.73      8.78 o 
  12   6   4        0.24       -9.25      4.62 o 
  13   6   4        0.27        3.86      5.67 o 
  14   6   4        0.01        1.69      6.18 o 
 -15   7   4        3.92      -13.28      9.22 o 
 -14   7   4        4.13       -1.84      9.59 o 
 -13   7   4        0.53        4.85      6.20 o 
 -12   7   4        9.64        7.80      6.53 o 
 -11   7   4       10.63        4.46      4.03 o 
 -10   7   4        7.60        6.14      3.87 o 
  -9   7   4        1.63       -0.18      4.79 o 
  -8   7   4        3.73        2.12      3.31 o 
  -7   7   4        0.86       -1.27      2.72 o 
  -6   7   4        0.55        1.24      3.05 o 
  -5   7   4        3.96        9.97      2.77 o 
  -4   7   4       75.68       75.04      5.96 o 
  -3   7   4       24.57       31.86      4.68 o 
  -2   7   4        0.68       -1.93      3.38 o 
  -1   7   4       70.84       69.02      8.60 o 
   0   7   4        5.47        5.52      4.52 o 
   1   7   4       23.76       14.85      6.46 o 
   2   7   4       74.50       75.24      6.15 o 
   3   7   4       55.36       53.51      5.82 o 
   4   7   4      112.55      117.70      7.92 o 
   5   7   4      108.73      104.74      7.68 o 
   6   7   4       29.21       29.82      5.55 o 
   7   7   4       88.96       93.91      7.96 o 
   8   7   4       13.91        8.05      4.56 o 
   9   7   4        0.11       -0.11      4.67 o 
  10   7   4        1.13        5.10      5.15 o 
  11   7   4        1.67        4.04      5.32 o 
  12   7   4        0.30       -3.58      5.37 o 
 -13   8   4        8.01       12.91     11.07 o 
 -12   8   4        1.45       -3.10     13.28 o 
 -11   8   4        2.05        0.17      6.46 o 
 -10   8   4        0.30       -1.11      5.76 o 
  -9   8   4       10.49       12.98      4.61 o 
  -8   8   4        0.13        2.69      4.02 o 
  -7   8   4       10.09       13.45      4.37 o 
  -6   8   4       37.36       44.96      4.95 o 
  -5   8   4        5.27        4.44      3.52 o 
  -4   8   4       81.87       95.33      7.41 o 
  -3   8   4        5.00       11.22      4.06 o 
  -2   8   4       42.06       45.02      5.55 o 
  -1   8   4        3.87        5.80      3.98 o 
   0   8   4        0.01       -1.58      3.59 o 
   1   8   4       27.27       31.12      4.93 o 
   2   8   4        0.19        1.20      3.69 o 
   3   8   4        1.55       -3.05      5.98 o 
   4   8   4        2.35        4.67      4.41 o 
   5   8   4       19.25       21.48      8.76 o 
   6   8   4        5.00        4.03      4.44 o 
   7   8   4       22.84       26.98     11.40 o 
   8   8   4        2.78       10.54      8.65 o 
   9   8   4        3.54       -1.45      6.00 o 
  10   8   4        6.23        9.28      6.41 o 
 -11   9   4        1.88        6.10      6.62 o 
 -10   9   4        5.99       19.52      7.09 o 
  -9   9   4        0.39      -12.51      9.04 o 
  -8   9   4       17.93       14.46      6.65 o 
  -7   9   4        7.53        0.50      5.60 o 
  -6   9   4        5.54        5.50      5.57 o 
  -5   9   4       28.66       39.92      7.51 o 
  -4   9   4        0.19       -7.90      4.91 o 
  -3   9   4       18.02       28.79      6.26 o 
  -2   9   4        0.99       -2.11      5.03 o 
  -1   9   4       31.36       23.24      6.28 o 
   0   9   4        1.33       -0.23      5.53 o 
   1   9   4        5.00        6.64      5.03 o 
   2   9   4       24.62       27.28      6.54 o 
   3   9   4        0.34        0.14      5.19 o 
   4   9   4       18.58       27.17      6.62 o 
   5   9   4        2.30       -0.88      5.64 o 
   6   9   4        1.12       14.13      6.35 o 
   7   9   4        0.82        0.25      5.86 o 
   8   9   4        1.88       -2.21      6.26 o 
  -7  10   4        9.91       19.66      7.70 o 
  -6  10   4        1.65       -7.50     12.18 o 
  -5  10   4        0.02       -5.27      5.73 o 
  -4  10   4       16.72       12.44      6.59 o 
  -3  10   4        0.18       -0.12      5.86 o 
  -2  10   4       30.58       34.09      9.22 o 
  -1  10   4        1.21       -2.48      5.13 o 
   0  10   4        5.83        2.86     10.70 o 
   1  10   4        0.32        2.01      5.31 o 
   2  10   4        8.60       10.76      5.98 o 
   3  10   4        6.01        7.87      6.03 o 
   4  10   4        0.04        8.57      6.26 o 
   5  10   4        3.43        3.11     10.88 o 
 -19   1   5        1.55       -0.95      7.56 o 
 -18   1   5        0.49      -12.67      6.62 o 
 -17   1   5        3.68       -2.06      4.58 o 
 -16   1   5       13.27        7.20      5.11 o 
 -15   1   5       20.19       24.65      5.13 o 
 -14   1   5        0.08        6.93      4.82 o 
 -13   1   5       41.96       47.63      5.61 o 
 -12   1   5       50.67       53.57      5.36 o 
 -11   1   5       14.99       15.41      3.67 o 
 -10   1   5       33.33       29.35      3.20 o 
  -9   1   5        0.51       -2.72      1.85 o 
  -8   1   5        8.15        3.79      1.88 o 
  -7   1   5        7.71       13.03      2.03 o 
  -6   1   5      114.88      124.92      3.69 o 
  -5   1   5      431.20      448.36      7.49 o 
  -4   1   5        0.21       -1.05      1.36 o 
  -3   1   5       30.75       25.22      1.76 o 
  -2   1   5      326.95      329.32      6.14 o 
  -1   1   5       18.94       24.89      1.69 o 
   0   1   5        6.27        1.73      1.17 o 
   1   1   5       35.51       35.39      1.97 o 
   2   1   5       18.88       19.10      1.76 o 
   3   1   5       35.88       40.02      2.58 o 
   4   1   5       43.52       43.57      3.36 o 
   5   1   5      119.63      142.49      4.87 o 
   6   1   5        0.14        3.30      2.17 o 
   7   1   5        2.66        2.07      3.04 o 
   8   1   5      237.54      238.17     19.81 o 
   9   1   5        5.89       -3.52      4.04 o 
  10   1   5        0.06       -3.93      3.52 o 
  11   1   5       22.61       26.41     13.65 o 
  12   1   5       11.83        9.27      5.98 o 
  13   1   5        0.11       -1.03      5.83 o 
  14   1   5        0.73       -3.09      5.67 o 
  15   1   5        0.13       -7.24      5.93 o 
  16   1   5        0.10       -1.98      6.88 o 
 -19   2   5        0.17       -9.07      5.48 o 
 -18   2   5        1.88        3.60      5.37 o 
 -17   2   5        0.04       -1.82      4.73 o 
 -16   2   5        4.44       -0.96      6.71 o 
 -15   2   5       62.02       54.17      6.85 o 
 -14   2   5       14.46       14.94      3.99 o 
 -13   2   5      182.34      171.49      9.40 o 
 -12   2   5       56.61       57.26      5.39 o 
 -11   2   5       66.78       77.15      5.72 o 
 -10   2   5      144.01      134.94      5.86 o 
  -9   2   5       27.21       22.42      2.71 o 
  -8   2   5       52.10       53.95      3.78 o 
  -7   2   5       47.37       43.53      3.27 o 
  -6   2   5       60.86       80.63      3.26 o 
  -5   2   5       76.60       84.69      3.54 o 
  -4   2   5      840.67      888.67     13.63 o 
  -3   2   5      479.53      488.56      9.15 o 
  -2   2   5      138.57      174.34      4.05 o 
  -1   2   5       24.33       30.14      2.13 o 
   0   2   5      432.88      445.13      8.25 o 
   1   2   5      283.20      303.38      5.53 o 
   2   2   5       81.40       81.60      3.19 o 
   3   2   5       46.83       58.18      3.20 o 
   4   2   5        0.06        3.00      1.85 o 
   5   2   5        0.00       -1.03      1.88 o 
   6   2   5      217.73      221.96      6.24 o 
   7   2   5       27.78       17.03      3.17 o 
   8   2   5        0.59        3.42      4.95 o 
   9   2   5       27.61       36.15      4.76 o 
  10   2   5       21.35       15.87      4.97 o 
  11   2   5       14.82       15.85      5.30 o 
  12   2   5       10.14        7.19      4.94 o 
  13   2   5        2.41        8.78      6.13 o 
  14   2   5        5.61       15.26      7.09 o 
  15   2   5        0.45       -8.43      5.93 o 
  16   2   5        1.23       -7.85      6.24 o 
 -19   3   5        0.46        0.02      7.40 o 
 -18   3   5        2.80       13.33      7.55 o 
 -17   3   5        3.18        5.66      4.49 o 
 -16   3   5        0.23       -3.30      4.46 o 
 -15   3   5        3.97        2.41      3.69 o 
 -14   3   5        2.17       -0.74      3.44 o 
 -13   3   5       14.66       15.46      3.83 o 
 -12   3   5      286.52      294.63     10.38 o 
 -11   3   5       16.56       15.53      3.48 o 
 -10   3   5       66.51       77.74      4.59 o 
  -9   3   5      176.59      165.35      5.39 o 
  -8   3   5       21.97       20.91      2.49 o 
  -7   3   5       51.80       48.22      2.91 o 
  -6   3   5      766.69      776.07     12.68 o 
  -5   3   5      683.65      738.61     10.39 o 
  -4   3   5       37.97       46.11      3.20 o 
  -3   3   5       55.67       56.35      3.08 o 
  -2   3   5      351.14      358.82      9.71 o 
  -1   3   5       10.63        7.33      2.37 o 
   0   3   5       21.12       19.61      1.70 o 
   1   3   5       46.76       57.90      3.00 o 
   2   3   5        2.63        1.89      1.47 o 
   3   3   5       24.38       28.03      1.91 o 
   4   3   5       93.87       89.20      4.02 o 
   5   3   5       41.00       52.20      3.31 o 
   6   3   5        6.62        7.26      2.46 o 
   7   3   5        1.73        2.82      2.64 o 
   8   3   5       33.45       49.13      4.82 o 
   9   3   5       45.81       56.08      5.21 o 
  10   3   5        3.65       -4.81      4.12 o 
  11   3   5        0.04       -0.43      4.61 o 
  12   3   5       11.08        0.61      4.55 o 
  13   3   5        3.08        3.96      5.30 o 
  14   3   5        3.77        0.89      6.51 o 
  15   3   5        6.51       15.70      9.04 o 
 -18   4   5        1.57       -0.54      7.14 o 
 -17   4   5        7.23       -1.63      5.19 o 
 -16   4   5        2.43        5.80      4.86 o 
 -15   4   5        1.35       -1.44      4.00 o 
 -14   4   5        0.59        0.50      3.44 o 
 -13   4   5       17.77       18.69      3.91 o 
 -12   4   5        0.10        3.84      3.20 o 
 -11   4   5       59.39       55.96      4.86 o 
 -10   4   5      322.39      317.26      8.12 o 
  -9   4   5       53.90       45.22      3.37 o 
  -8   4   5      131.95      135.86      4.76 o 
  -7   4   5      150.92      152.38      5.25 o 
  -6   4   5        3.60        5.32      1.72 o 
  -5   4   5      468.48      460.02      9.35 o 
  -4   4   5       39.50       41.22      3.67 o 
  -3   4   5      490.52      507.46     10.49 o 
  -2   4   5       99.51       94.32     10.81 o 
  -1   4   5       93.22       96.76      4.54 o 
   0   4   5        6.24       13.12      4.52 o 
   1   4   5        4.36        8.69      2.07 o 
   2   4   5       60.73       61.26      2.67 o 
   3   4   5       76.29       72.00      3.70 o 
   4   4   5       46.29       49.90      3.29 o 
   5   4   5       34.11       32.36      2.44 o 
   6   4   5      133.85      137.66      4.59 o 
   7   4   5        0.08        0.63      2.15 o 
   8   4   5       56.17       52.74      4.87 o 
   9   4   5        1.53       -3.72      3.20 o 
  10   4   5        1.63       -4.87      4.11 o 
  11   4   5       12.51        8.76      6.98 o 
  12   4   5        3.31        2.86      6.80 o 
  13   4   5       14.58       12.36      6.02 o 
  14   4   5        3.21       10.85      5.88 o 
  15   4   5        1.76        0.49      5.92 o 
 -17   5   5        0.77        0.27      5.60 o 
 -16   5   5        7.64        4.58      5.06 o 
 -15   5   5        0.04        9.80      4.78 o 
 -14   5   5       38.23       35.35      5.59 o 
 -13   5   5       75.26       83.53      6.98 o 
 -12   5   5       40.90       40.98      5.34 o 
 -11   5   5       64.98       72.46      6.13 o 
 -10   5   5        0.57       -0.21      2.97 o 
  -9   5   5        3.71        6.90      2.85 o 
  -8   5   5       21.92       20.95      2.56 o 
  -7   5   5       21.17       18.06      2.27 o 
  -6   5   5      641.63      646.45     10.86 o 
  -5   5   5      147.23      142.99      5.47 o 
  -4   5   5       55.96       63.41      4.78 o 
  -3   5   5        0.93        1.95      1.46 o 
  -2   5   5       79.75       70.90      4.08 o 
  -1   5   5        1.56        9.58      4.78 o 
   0   5   5        1.57        6.38      4.87 o 
   1   5   5      130.36      128.17      7.51 o 
   2   5   5      159.00      165.92      6.95 o 
   3   5   5        1.24        3.55      2.99 o 
   4   5   5        2.39        2.96      3.35 o 
   5   5   5      222.47      223.58      6.79 o 
   6   5   5       22.19       20.80      3.23 o 
   7   5   5      103.63       99.60      9.48 o 
   8   5   5        9.88        9.92      5.38 o 
   9   5   5       12.54       18.24      7.26 o 
  10   5   5       13.39       10.25      4.94 o 
  11   5   5        0.05       -4.58      4.25 o 
  12   5   5       11.62        1.52      6.34 o 
  13   5   5        5.71        5.19      5.53 o 
  14   5   5        2.70        7.51      7.77 o 
 -16   6   5        0.57       -0.61      6.14 o 
 -15   6   5       11.05       13.97      5.44 o 
 -14   6   5       13.55       14.86      4.82 o 
 -13   6   5        0.01        3.19      4.02 o 
 -12   6   5       21.17       29.48      5.06 o 
 -11   6   5        0.00       -2.10      3.94 o 
 -10   6   5        3.23       -0.19      3.52 o 
  -9   6   5        0.94        2.79      3.60 o 
  -8   6   5        0.65        5.44      2.57 o 
  -7   6   5        2.14        0.68      2.57 o 
  -6   6   5        0.04        1.14      2.14 o 
  -5   6   5      120.44      131.22      4.44 o 
  -4   6   5       58.51       55.18      5.65 o 
  -3   6   5      237.85      243.04      8.55 o 
  -2   6   5       10.58        2.20      2.77 o 
  -1   6   5      140.28      124.14      5.33 o 
   0   6   5        3.57        5.92      2.61 o 
   1   6   5       98.62       99.72     12.46 o 
   2   6   5       39.98       45.93      4.89 o 
   3   6   5        1.55        7.73      3.59 o 
   4   6   5      301.21      267.18     15.99 o 
   5   6   5        7.88        7.97      6.99 o 
   6   6   5       98.52       92.41      7.31 o 
   7   6   5       64.84       66.60      6.75 o 
   8   6   5       48.26       54.12      6.73 o 
   9   6   5        8.29       12.24      5.09 o 
  10   6   5       10.80       18.76      5.55 o 
  11   6   5        0.37       -4.91      4.60 o 
  12   6   5        4.12        1.71      5.48 o 
  13   6   5        0.18       -5.39      5.13 o 
 -15   7   5        6.38       16.74      8.93 o 
 -14   7   5        4.39        1.20      6.46 o 
 -13   7   5        6.63        9.67      4.72 o 
 -12   7   5        9.17       16.47      5.11 o 
 -11   7   5        0.87        3.80      4.06 o 
 -10   7   5        0.24       -3.32      5.33 o 
  -9   7   5        0.53        3.00      3.54 o 
  -8   7   5        2.00        1.94      3.58 o 
  -7   7   5        1.71        2.22      3.29 o 
  -6   7   5       48.25       54.30      5.08 o 
  -5   7   5       13.21       11.33      4.15 o 
  -4   7   5      104.48      108.20      9.59 o 
  -3   7   5       16.46       20.77      4.12 o 
  -2   7   5       88.14       99.79      9.95 o 
  -1   7   5        1.87        0.01      2.87 o 
   0   7   5        3.07        6.94      3.31 o 
   1   7   5       15.61       18.47      4.12 o 
   2   7   5        0.21        1.94      3.50 o 
   3   7   5       16.13       11.91      4.18 o 
   4   7   5        5.54        3.31      4.18 o 
   5   7   5       51.13       49.13      5.84 o 
   6   7   5        1.10        5.60      6.77 o 
   7   7   5       45.25       37.36      5.95 o 
   8   7   5        0.43        2.05      4.72 o 
   9   7   5        1.50        5.44      5.04 o 
  10   7   5        3.22       -0.03      5.25 o 
  11   7   5        1.74       -4.92      4.86 o 
 -13   8   5        0.53       -9.22      9.96 o 
 -12   8   5        0.20        7.38     10.70 o 
 -11   8   5        8.92       15.50     11.44 o 
 -10   8   5        2.73        2.02      4.45 o 
  -9   8   5        0.00       -6.43      5.11 o 
  -8   8   5       21.17       26.49      4.76 o 
  -7   8   5        2.66        5.24      3.66 o 
  -6   8   5        3.76        1.09      3.47 o 
  -5   8   5       17.14       20.63      5.49 o 
  -4   8   5        1.74       -3.37      3.81 o 
  -3   8   5       34.28       40.11      5.15 o 
  -2   8   5        6.72        2.92      6.34 o 
  -1   8   5       36.99       37.07      4.96 o 
   0   8   5       12.53       10.15      3.88 o 
   1   8   5        5.52        4.04      3.74 o 
   2   8   5        3.05        5.49      4.01 o 
   3   8   5       12.03       11.26      4.44 o 
   4   8   5       43.62       42.68      5.90 o 
   5   8   5        0.68        1.01      4.45 o 
   6   8   5        0.10        1.31      6.65 o 
   7   8   5        0.03        0.70      4.78 o 
   8   8   5       10.74        6.71      5.35 o 
   9   8   5        1.58        6.15      6.54 o 
  10   8   5        3.82       18.48      7.21 o 
 -11   9   5        0.54        1.48     11.07 o 
 -10   9   5        1.28        1.76     11.81 o 
  -9   9   5        0.22       -6.21      5.58 o 
  -8   9   5        0.12       -7.37      5.39 o 
  -7   9   5        0.07       -0.16      5.31 o 
  -6   9   5        1.59       -5.29      5.08 o 
  -5   9   5        0.29       -6.69      4.84 o 
  -4   9   5       14.76       14.93      7.01 o 
  -3   9   5       27.90       20.15      5.74 o 
  -2   9   5       11.08        8.58      5.08 o 
  -1   9   5        5.24        7.09     10.88 o 
   0   9   5       12.54        8.39      5.13 o 
   1   9   5        1.21        0.12      4.51 o 
   2   9   5        4.00       -0.69     13.65 o 
   3   9   5       18.53       18.58      5.87 o 
   4   9   5        0.04        8.08      6.46 o 
   5   9   5        1.00        4.15      5.50 o 
   6   9   5        0.20        3.56      5.98 o 
   7   9   5        1.17       -1.34      9.22 o 
  -7  10   5        0.66       -6.81      6.03 o 
  -6  10   5        0.63        4.97      6.36 o 
  -5  10   5        0.60       -6.25      6.46 o 
  -4  10   5        0.18      -10.70      5.35 o 
  -3  10   5        0.35        4.74      5.79 o 
  -2  10   5        9.64        1.29      5.50 o 
  -1  10   5        0.08        2.09      5.01 o 
   0  10   5        2.96       -7.38     10.70 o 
   1  10   5        2.41        9.22     11.81 o 
   2  10   5        3.56       -3.32     11.07 o 
   3  10   5        0.20       -2.58     11.81 o 
 -19   0   6        0.00        9.96     11.81 o 
 -18   0   6        3.98        5.17     10.33 o 
 -17   0   6        1.26        3.07      7.03 o 
 -16   0   6        8.27        9.59      7.30 o 
 -15   0   6       46.30       59.65     29.88 o 
 -14   0   6      139.91      159.37     12.63 o 
 -13   0   6       14.16       16.30      6.09 o 
 -12   0   6        2.44        5.96      5.34 o 
 -11   0   6      156.65      176.36     11.33 o 
 -10   0   6        7.58       11.84      6.46 o 
  -9   0   6       70.54       74.35      5.96 o 
  -8   0   6       15.75       26.70      3.89 o 
  -7   0   6       42.63       24.77      3.25 o 
  -6   0   6      130.43      190.12      6.40 o 
  -5   0   6      112.20      108.53      4.93 o 
  -4   0   6      475.40      449.12     11.57 o 
  -3   0   6     2789.97     2979.57     55.24 o 
  -2   0   6     1733.92     1803.76     55.91 o 
  -1   0   6      936.72     1022.09     21.16 o 
   0   0   6     1109.68     1041.85     21.81 o 
   1   0   6     1027.01     1011.56     26.41 o 
   2   0   6      188.46      174.55      6.53 o 
   3   0   6       50.38       41.11      3.97 o 
   4   0   6        0.19       -2.01      3.01 o 
   5   0   6      619.91      624.66     16.35 o 
   6   0   6       38.22       42.23      4.93 o 
   7   0   6       53.33       43.73      7.93 o 
   8   0   6      691.73      655.40     22.04 o 
   9   0   6        0.15        9.22      7.38 o 
  10   0   6       47.92       17.71      8.85 o 
  11   0   6       22.04       21.77      9.22 o 
  12   0   6       11.65        8.12      8.12 o 
  13   0   6        0.15       11.81      9.22 o 
  14   0   6        2.47        7.01      9.22 o 
  15   0   6        6.07       -0.37      9.96 o 
 -19   1   6        0.00       -0.05      7.81 o 
 -18   1   6        2.58        9.33     15.13 o 
 -17   1   6       14.99       22.78      5.65 o 
 -16   1   6        0.30        1.67      4.45 o 
 -15   1   6       28.91       33.49      6.15 o 
 -14   1   6      213.49      224.80     10.33 o 
 -13   1   6      109.11      108.22      7.25 o 
 -12   1   6       92.77      105.25     13.98 o 
 -11   1   6        0.22        2.09      3.23 o 
 -10   1   6       18.78       16.92      3.11 o 
  -9   1   6        9.96        9.64      2.41 o 
  -8   1   6        4.93        4.50      2.71 o 
  -7   1   6       90.07       98.74      4.23 o 
  -6   1   6      600.88      603.34      9.72 o 
  -5   1   6      271.81      258.19      5.08 o 
  -4   1   6      170.19      157.31      4.11 o 
  -3   1   6     1336.54     1402.33     19.68 o 
  -2   1   6        6.26        9.83      1.80 o 
  -1   1   6      831.78      775.98     11.83 o 
   0   1   6      661.22      721.98     10.26 o 
   1   1   6       41.65       44.53      2.62 o 
   2   1   6       91.56      108.46      3.81 o 
   3   1   6        0.38        0.85      1.72 o 
   4   1   6      260.41      258.20      6.18 o 
   5   1   6       33.68       37.27      3.08 o 
   6   1   6      154.11      137.83      9.05 o 
   7   1   6      149.68      135.44      9.15 o 
   8   1   6       40.09       34.21      5.32 o 
   9   1   6       36.05       30.94      5.51 o 
  10   1   6       25.45       14.81      5.14 o 
  11   1   6       70.62       71.15      9.38 o 
  12   1   6       28.88       22.87      7.04 o 
  13   1   6        5.50       -0.05      6.13 o 
  14   1   6        1.69       -3.00      5.98 o 
  15   1   6        0.75        4.08      7.40 o 
 -19   2   6        0.36        7.60     10.52 o 
 -18   2   6       14.10       20.50     14.02 o 
 -17   2   6       12.52        5.60      4.48 o 
 -16   2   6        0.70       -1.64      4.67 o 
 -15   2   6        9.22        8.56      4.16 o 
 -14   2   6        5.17        8.24      3.84 o 
 -13   2   6       20.34       20.22      4.10 o 
 -12   2   6       73.69       62.63      5.09 o 
 -11   2   6      129.63      143.80      6.82 o 
 -10   2   6       84.46       73.63      4.55 o 
  -9   2   6      140.66      145.57      5.06 o 
  -8   2   6       75.03       77.27      3.74 o 
  -7   2   6       16.00       17.91      2.32 o 
  -6   2   6       76.76       69.57      3.52 o 
  -5   2   6        3.04        0.87      1.50 o 
  -4   2   6      652.40      691.68      9.78 o 
  -3   2   6      108.70      120.36      3.28 o 
  -2   2   6      317.12      296.47      6.52 o 
  -1   2   6        0.01        0.40      1.62 o 
   0   2   6       80.16       64.64      3.37 o 
   1   2   6       31.80       32.93      2.11 o 
   2   2   6       66.39       79.78      3.38 o 
   3   2   6       54.00       57.77      5.87 o 
   4   2   6       19.21       21.65      3.00 o 
   5   2   6      147.62      142.36      5.51 o 
   6   2   6       88.33       95.14      5.12 o 
   7   2   6        8.66       11.38      3.22 o 
   8   2   6       23.65       31.97      4.39 o 
   9   2   6       15.70       11.65      4.84 o 
  10   2   6       22.41       19.59      5.20 o 
  11   2   6        5.84       -2.67      4.48 o 
  12   2   6        3.24       -1.12      5.30 o 
  13   2   6        1.06       12.54      6.91 o 
  14   2   6       13.73        9.52      7.17 o 
  15   2   6       12.69       17.21     13.84 o 
 -19   3   6        0.30      -10.61      6.64 o 
 -18   3   6        0.42        6.87      7.16 o 
 -17   3   6        2.02        5.59      5.14 o 
 -16   3   6        0.96        0.16      4.53 o 
 -15   3   6        2.82        4.89      3.89 o 
 -14   3   6       26.47       21.21      4.31 o 
 -13   3   6       21.76       15.55      3.88 o 
 -12   3   6        4.75       11.24      3.64 o 
 -11   3   6       27.48       25.16      3.95 o 
 -10   3   6       58.80       56.63      4.70 o 
  -9   3   6      300.56      290.46      6.85 o 
  -8   3   6       97.85       94.01      4.75 o 
  -7   3   6       17.01       16.73      2.68 o 
  -6   3   6       22.48       31.53      2.62 o 
  -5   3   6      901.30      933.97     17.84 o 
  -4   3   6        0.26       -1.62      2.29 o 
  -3   3   6       54.77       59.87      2.79 o 
  -2   3   6       36.70       44.66      2.31 o 
  -1   3   6      312.91      355.78      6.84 o 
   0   3   6       34.34       33.34      4.42 o 
   1   3   6       36.32       27.39      2.72 o 
   2   3   6      175.40      169.98      5.57 o 
   3   3   6      283.90      270.19      6.60 o 
   4   3   6        0.87       -0.14      2.33 o 
   5   3   6       81.67       92.92      4.71 o 
   6   3   6       85.54       82.11      5.03 o 
   7   3   6       43.48       42.64      4.63 o 
   8   3   6       13.25        5.57      4.94 o 
   9   3   6        0.07       -0.06      5.52 o 
  10   3   6        4.04        4.83      4.50 o 
  11   3   6        7.54        6.16      5.42 o 
  12   3   6        6.86        9.26      5.42 o 
  13   3   6       10.74        8.01      5.63 o 
  14   3   6        0.02        6.30      6.08 o 
  15   3   6        0.63        5.67      7.44 o 
 -18   4   6        0.66       -2.31      9.59 o 
 -17   4   6        0.19       -4.32      5.32 o 
 -16   4   6        0.02        3.30      4.69 o 
 -15   4   6        1.93        6.75      4.52 o 
 -14   4   6       11.04        7.06      4.75 o 
 -13   4   6        1.16       -1.96      3.84 o 
 -12   4   6       50.27       55.70      4.88 o 
 -11   4   6      154.60      146.10      7.93 o 
 -10   4   6        1.06       -2.50      2.88 o 
  -9   4   6        1.41        5.83      3.31 o 
  -8   4   6      265.29      249.20      7.01 o 
  -7   4   6      215.50      191.00      5.11 o 
  -6   4   6       41.05       37.36      3.18 o 
  -5   4   6        1.76        3.16      2.45 o 
  -4   4   6        2.37        4.18      2.14 o 
  -3   4   6        0.10        3.43      1.71 o 
  -2   4   6        0.77        0.66      2.43 o 
  -1   4   6       52.03       55.21      4.11 o 
   0   4   6        5.50        8.82      4.44 o 
   1   4   6      171.70      171.87      4.43 o 
   2   4   6       11.41       11.94      2.55 o 
   3   4   6        2.79        0.08      1.73 o 
   4   4   6       42.24       46.73      4.67 o 
   5   4   6       35.64       28.98      3.17 o 
   6   4   6       51.76       52.89      3.53 o 
   7   4   6       76.02       76.38      5.40 o 
   8   4   6        0.01        3.53      4.20 o 
   9   4   6        0.02       -0.05      4.28 o 
  10   4   6        0.52        1.69      4.60 o 
  11   4   6        1.32       -2.35      4.66 o 
  12   4   6        0.13        6.91      5.53 o 
  13   4   6        1.30        3.10      5.63 o 
  14   4   6        2.15       -2.12      5.69 o 
 -17   5   6        1.13        8.57      7.61 o 
 -16   5   6        0.17        3.85      4.81 o 
 -15   5   6        7.18        6.51      4.85 o 
 -14   5   6        0.12        4.14      4.12 o 
 -13   5   6        1.60       -2.46      3.89 o 
 -12   5   6       21.82       15.56      4.66 o 
 -11   5   6        9.47        6.05      5.49 o 
 -10   5   6       34.39       24.61      6.50 o 
  -9   5   6        1.87       -1.09      2.95 o 
  -8   5   6        4.47        5.32      2.31 o 
  -7   5   6      254.92      250.34      6.75 o 
  -6   5   6       66.36       65.32      3.82 o 
  -5   5   6      104.59       95.94      4.87 o 
  -4   5   6        3.84        0.24      1.93 o 
  -3   5   6       38.59       43.51      4.13 o 
  -2   5   6        0.01        2.36      2.75 o 
  -1   5   6        1.98        1.67      6.83 o 
   0   5   6       25.73       22.03      6.46 o 
   1   5   6       14.11       21.63      2.96 o 
   2   5   6        0.49        1.03      2.93 o 
   3   5   6        1.38        3.91      2.49 o 
   4   5   6        4.05        4.93      3.33 o 
   5   5   6        0.59        0.97      2.25 o 
   6   5   6       18.21       14.94      6.31 o 
   7   5   6        5.15        6.06      5.43 o 
   8   5   6       22.43       23.47      5.36 o 
   9   5   6        0.52        0.99      4.29 o 
  10   5   6        2.05        3.57      4.92 o 
  11   5   6        0.42        6.10      5.08 o 
  12   5   6        9.16        2.97      6.00 o 
  13   5   6        0.74       -2.18      6.51 o 
 -16   6   6        5.17        1.77      6.38 o 
 -15   6   6        0.05        1.54      4.86 o 
 -14   6   6        0.05        3.15      4.66 o 
 -13   6   6        1.88       -3.86      4.26 o 
 -12   6   6        5.61        6.65      4.28 o 
 -11   6   6        7.67        2.10      4.40 o 
 -10   6   6       20.51       22.14      4.47 o 
  -9   6   6        5.35        1.75      3.14 o 
  -8   6   6       13.24        8.81      3.19 o 
  -7   6   6        4.46        5.81      2.86 o 
  -6   6   6        1.04        3.79      2.55 o 
  -5   6   6       49.04       47.60      3.96 o 
  -4   6   6        5.23        3.76      2.16 o 
  -3   6   6        1.81        0.51      2.31 o 
  -2   6   6        3.58        7.50      5.76 o 
  -1   6   6        0.63        7.15      6.27 o 
   0   6   6        3.09        5.22      5.72 o 
   1   6   6       68.62       72.62      9.12 o 
   2   6   6       54.47       64.00      3.86 o 
   3   6   6        3.15        9.52      3.80 o 
   4   6   6       33.12       36.47      5.29 o 
   5   6   6        1.42        5.77      4.22 o 
   6   6   6        1.62        0.53      4.06 o 
   7   6   6        3.67        6.38      4.61 o 
   8   6   6        0.15       -0.80      4.59 o 
   9   6   6        1.99        0.81      4.67 o 
  10   6   6        2.52        7.43      5.22 o 
  11   6   6        6.47        9.19      5.84 o 
  12   6   6        2.82        9.65      5.84 o 
 -15   7   6        0.22       -0.18      8.67 o 
 -14   7   6        0.62        2.33      5.13 o 
 -13   7   6        4.38        2.03      4.54 o 
 -12   7   6       10.41       12.01      4.79 o 
 -11   7   6        1.67       -1.45      4.00 o 
 -10   7   6        7.46        7.47      4.23 o 
  -9   7   6        6.38        4.74      3.76 o 
  -8   7   6       11.43        6.33      3.76 o 
  -7   7   6       47.67       43.56      6.40 o 
  -6   7   6       14.26       10.77      4.47 o 
  -5   7   6        5.51       -0.99      4.06 o 
  -4   7   6       17.14       10.47      3.21 o 
  -3   7   6        0.12       -1.60      4.20 o 
  -2   7   6       10.59        4.57      6.24 o 
  -1   7   6        9.55       11.25      6.52 o 
   0   7   6      111.19      129.00     11.92 o 
   1   7   6       46.99       63.65      9.22 o 
   2   7   6       18.02       22.96      4.07 o 
   3   7   6        1.16       -5.89      4.69 o 
   4   7   6       31.87       38.43      6.36 o 
   5   7   6        1.57        1.92      8.24 o 
   6   7   6       16.39       30.64      7.21 o 
   7   7   6       26.28       39.63      9.43 o 
   8   7   6        9.42        5.47      4.99 o 
   9   7   6        8.40       12.21      5.67 o 
  10   7   6       13.75       17.30      6.34 o 
  11   7   6        0.06        4.80     12.54 o 
 -13   8   6        6.60       10.33     12.54 o 
 -12   8   6        2.86       -0.37     10.70 o 
 -11   8   6        1.22       -0.03     11.62 o 
 -10   8   6        6.31        7.18      6.22 o 
  -9   8   6        9.75       18.08      5.75 o 
  -8   8   6        0.01        4.63      4.96 o 
  -7   8   6        1.91        3.58      4.10 o 
  -6   8   6       21.52       37.16      4.63 o 
  -5   8   6       14.31       20.42      6.23 o 
  -4   8   6       11.28       13.12      4.56 o 
  -3   8   6       13.73       12.00      3.75 o 
  -2   8   6       24.74       24.96      3.88 o 
  -1   8   6       16.93       21.25      7.51 o 
   0   8   6        3.76       -2.18      6.13 o 
   1   8   6       32.85       42.25      6.04 o 
   2   8   6        0.00        2.99      3.63 o 
   3   8   6        3.19        8.42      4.13 o 
   4   8   6        0.34        2.84      4.38 o 
   5   8   6        0.03       -1.34      5.08 o 
   6   8   6        0.00        0.33      4.47 o 
   7   8   6        3.44        5.75      5.22 o 
   8   8   6        0.67        1.42      5.01 o 
   9   8   6        4.46        1.46      5.39 o 
 -10   9   6        2.77        3.69     12.54 o 
  -9   9   6        3.54        4.06     11.07 o 
  -8   9   6        9.83       13.65     11.44 o 
  -7   9   6        2.86        0.37      4.84 o 
  -6   9   6        4.32        1.07      4.25 o 
  -5   9   6       18.27       22.93      4.70 o 
  -4   9   6        0.32        0.76      6.83 o 
  -3   9   6       18.14       25.09      5.09 o 
  -2   9   6        1.70        0.74      9.59 o 
  -1   9   6        0.80      -13.65      8.49 o 
   0   9   6       10.57       20.66     12.18 o 
   1   9   6        0.01        3.32     10.33 o 
   2   9   6       21.57       29.88     12.91 o 
   3   9   6        0.00        4.80     10.33 o 
   4   9   6       14.47       24.95      6.03 o 
   5   9   6        0.47        2.55      5.74 o 
   6   9   6        0.49        3.99      6.03 o 
  -5  10   6        0.34       -1.48     11.81 o 
  -4  10   6        6.49        2.21     12.54 o 
  -3  10   6        1.40       15.86     12.54 o 
  -2  10   6        5.11        8.12     12.54 o 
  -1  10   6        1.79        0.37     11.81 o 
   0  10   6        1.77        7.38     11.81 o 
   1  10   6        4.77        9.96     13.65 o 
 -19   1   7        1.69       11.01      7.80 o 
 -18   1   7        0.92        7.56      5.92 o 
 -17   1   7        0.80        4.14      4.33 o 
 -16   1   7        1.28        2.94      4.06 o 
 -15   1   7        0.56        4.59      5.15 o 
 -14   1   7       37.72       40.96      5.42 o 
 -13   1   7       19.04       16.99      5.06 o 
 -12   1   7        6.97        5.51      3.38 o 
 -11   1   7       18.74       15.62      3.57 o 
 -10   1   7        1.68        2.64      2.83 o 
  -9   1   7        8.45        5.77      2.59 o 
  -8   1   7       71.20       68.27      3.67 o 
  -7   1   7       17.13       19.72      2.49 o 
  -6   1   7        4.52        3.39      1.84 o 
  -5   1   7        1.26        0.46      1.77 o 
  -4   1   7        0.88       -2.17      1.70 o 
  -3   1   7       77.01       92.18      3.67 o 
  -2   1   7      328.38      353.09      6.92 o 
  -1   1   7      114.51      119.63      3.97 o 
   0   1   7       17.67       12.16      1.99 o 
   1   1   7      146.42      138.88      4.30 o 
   2   1   7       18.69       25.51      3.23 o 
   3   1   7       67.37       80.58      4.74 o 
   4   1   7        0.13       -1.43      2.28 o 
   5   1   7       77.31       81.83      4.31 o 
   6   1   7       11.18        6.74      3.02 o 
   7   1   7        0.03        5.12      4.00 o 
   8   1   7       23.41       11.52      4.75 o 
   9   1   7        0.29        6.42      4.52 o 
  10   1   7       14.44       24.69      5.42 o 
  11   1   7        8.49        3.85      4.81 o 
  12   1   7        1.68       -2.07      5.57 o 
  13   1   7        1.86       13.34      9.22 o 
  14   1   7        1.47      -11.37     11.44 o 
 -19   2   7        0.16       -9.51      6.72 o 
 -18   2   7        1.46       -7.36      6.51 o 
 -17   2   7        5.56        1.53      4.99 o 
 -16   2   7        4.90        5.45      4.14 o 
 -15   2   7       12.47        5.83      4.60 o 
 -14   2   7        8.83       14.29      5.65 o 
 -13   2   7      186.63      176.46     10.76 o 
 -12   2   7        9.89       11.77      3.80 o 
 -11   2   7       18.60       15.52      3.57 o 
 -10   2   7      335.29      316.60      8.16 o 
  -9   2   7      281.51      258.21      6.88 o 
  -8   2   7       34.27       32.23      3.24 o 
  -7   2   7      104.81      105.53      4.52 o 
  -6   2   7       29.74       38.32      2.63 o 
  -5   2   7      111.84      113.12      4.61 o 
  -4   2   7        0.11        0.85      1.57 o 
  -3   2   7      211.55      200.46      5.49 o 
  -2   2   7        4.19        5.24      2.24 o 
  -1   2   7       18.97       14.49      2.46 o 
   0   2   7       51.79       62.82      3.78 o 
   1   2   7       39.49       41.44      3.38 o 
   2   2   7       17.42       15.23      2.79 o 
   3   2   7       33.52       39.86      3.65 o 
   4   2   7       46.39       56.07      3.83 o 
   5   2   7      110.45      101.68      5.31 o 
   6   2   7        6.21       10.29      3.15 o 
   7   2   7       46.02       36.71      4.62 o 
   8   2   7       85.50       77.01      7.22 o 
   9   2   7        1.17        4.85      4.42 o 
  10   2   7        0.02       -1.96      4.22 o 
  11   2   7        5.28        8.81      5.14 o 
  12   2   7        1.33       -4.15      5.07 o 
  13   2   7        3.89        0.56      6.29 o 
  14   2   7        4.52       -2.16      6.65 o 
 -18   3   7        4.93        2.27      7.27 o 
 -17   3   7        2.28        3.61      6.29 o 
 -16   3   7        2.62        9.00      5.02 o 
 -15   3   7        9.68       15.34      5.04 o 
 -14   3   7        1.85        6.01      4.35 o 
 -13   3   7        3.76        4.76      3.59 o 
 -12   3   7        0.06        2.90      3.27 o 
 -11   3   7        5.97        7.40      3.36 o 
 -10   3   7       57.89       60.25      4.33 o 
  -9   3   7       44.68       45.34      3.49 o 
  -8   3   7       30.52       28.80      5.22 o 
  -7   3   7      372.88      371.97      8.88 o 
  -6   3   7      311.50      336.41      9.18 o 
  -5   3   7      100.81      103.12      5.33 o 
  -4   3   7      328.52      337.42      7.38 o 
  -3   3   7        2.06        2.23      1.83 o 
  -2   3   7      516.07      521.28      9.66 o 
  -1   3   7        0.18        2.31      1.90 o 
   0   3   7        0.02       -0.86      1.87 o 
   1   3   7      183.53      195.29      6.03 o 
   2   3   7        0.60        0.76      2.17 o 
   3   3   7      107.12      130.20      5.01 o 
   4   3   7       17.92       23.10      2.95 o 
   5   3   7      197.18      220.26     10.77 o 
   6   3   7       21.25       18.54      3.76 o 
   7   3   7        5.19        4.83      3.47 o 
   8   3   7        3.28        8.00      3.73 o 
   9   3   7        0.01        0.30      4.25 o 
  10   3   7        6.18        4.21      4.91 o 
  11   3   7        0.00        3.47      4.87 o 
  12   3   7        5.28        1.17      5.28 o 
  13   3   7        0.02        3.10      5.28 o 
  14   3   7        1.39        4.42      7.65 o 
 -18   4   7        1.77       -2.02      7.44 o 
 -17   4   7        3.80        4.93      7.71 o 
 -16   4   7        1.35       -0.33      4.90 o 
 -15   4   7        9.81       16.57      6.18 o 
 -14   4   7       18.83       24.46      6.66 o 
 -13   4   7       15.55        5.19      4.28 o 
 -12   4   7        2.66        5.12      3.96 o 
 -11   4   7        0.82        0.17      3.63 o 
 -10   4   7       24.69       39.01      3.92 o 
  -9   4   7        7.88       10.18      2.61 o 
  -8   4   7      115.58      114.61      4.41 o 
  -7   4   7      363.71      365.95      9.41 o 
  -6   4   7      387.06      361.73      9.86 o 
  -5   4   7      229.74      245.61      7.66 o 
  -4   4   7        0.01       -2.29      3.09 o 
  -3   4   7      113.72      118.28      3.79 o 
  -2   4   7        3.64        5.68      5.27 o 
  -1   4   7       10.54        6.02      3.45 o 
   0   4   7      171.42      181.59      5.75 o 
   1   4   7      143.28      129.17      4.88 o 
   2   4   7       57.89       63.70      3.39 o 
   3   4   7        0.00        1.10      2.11 o 
   4   4   7      107.47      118.59      5.03 o 
   5   4   7        6.78       10.56      3.26 o 
   6   4   7        5.29        5.22      5.11 o 
   7   4   7       13.80        5.85      4.55 o 
   8   4   7       13.37       11.80      4.59 o 
   9   4   7        0.02        8.77      4.87 o 
  10   4   7        0.01        6.04      4.92 o 
  11   4   7        5.85        6.28      5.09 o 
  12   4   7        0.77        6.45      5.55 o 
  13   4   7        4.22        9.84      6.43 o 
 -17   5   7        0.36        2.49      7.35 o 
 -16   5   7       13.75        4.52      6.95 o 
 -15   5   7        0.16        3.38      4.86 o 
 -14   5   7        2.35        4.84      4.68 o 
 -13   5   7       13.09       21.93      5.12 o 
 -12   5   7       30.42       37.49      6.18 o 
 -11   5   7       70.56       80.01      7.65 o 
 -10   5   7        9.80       18.81      5.01 o 
  -9   5   7       42.53       44.60      4.65 o 
  -8   5   7       63.57       73.73      5.23 o 
  -7   5   7       11.08       12.30      3.73 o 
  -6   5   7      203.83      200.64      7.35 o 
  -5   5   7       39.11       39.91      5.75 o 
  -4   5   7       28.51       35.41      2.99 o 
  -3   5   7        5.13        4.64      3.18 o 
  -2   5   7       10.40       21.04      6.09 o 
  -1   5   7        0.13       -1.70      5.04 o 
   0   5   7        8.03       12.58      5.67 o 
   1   5   7       25.69       23.44      6.65 o 
   2   5   7        0.01       -2.79      2.16 o 
   3   5   7       54.28       41.29      7.04 o 
   4   5   7        0.11       -3.83      3.42 o 
   5   5   7      111.29      116.70      7.41 o 
   6   5   7        2.38        6.96      4.25 o 
   7   5   7       36.70       47.90     10.68 o 
   8   5   7        4.73        6.30      4.58 o 
   9   5   7        1.08       -1.74      4.82 o 
  10   5   7        9.34        4.57      5.18 o 
  11   5   7        4.15       -3.34      5.10 o 
  12   5   7        9.71        7.36      6.13 o 
 -16   6   7        0.15      -11.44      6.72 o 
 -15   6   7        8.68        8.91      5.64 o 
 -14   6   7        1.18        4.25      5.49 o 
 -13   6   7       10.06        3.86      4.82 o 
 -12   6   7        7.92        8.38      4.45 o 
 -11   6   7        0.03        6.03      5.17 o 
 -10   6   7        0.10       -2.38      3.58 o 
  -9   6   7       13.04       15.15      4.24 o 
  -8   6   7        1.91        2.45      3.52 o 
  -7   6   7       92.69       99.11      6.87 o 
  -6   6   7       56.21       49.05      5.53 o 
  -5   6   7        0.20       -1.47      3.31 o 
  -4   6   7       49.02       39.88      5.22 o 
  -3   6   7       13.14        3.75      5.58 o 
  -2   6   7       15.27        8.93      6.24 o 
  -1   6   7        5.06       11.41      7.93 o 
   0   6   7       73.73       77.80      9.90 o 
   1   6   7       38.38       29.22      7.51 o 
   2   6   7       38.22       38.80      4.18 o 
   3   6   7        5.72        6.30      3.56 o 
   4   6   7       77.16       72.04      6.41 o 
   5   6   7        4.82        7.61      4.08 o 
   6   6   7       29.33       28.14      6.20 o 
   7   6   7        9.85       12.11      4.95 o 
   8   6   7        0.34       -1.45      5.99 o 
   9   6   7        9.29        5.77      5.51 o 
  10   6   7        1.75      -10.95      5.51 o 
  11   6   7        3.25       12.16      6.09 o 
 -14   7   7        3.24        5.37      6.77 o 
 -13   7   7        2.96        4.28      6.15 o 
 -12   7   7        2.86        5.48      5.63 o 
 -11   7   7        0.43        2.14      5.27 o 
 -10   7   7       15.11       23.37      6.16 o 
  -9   7   7       20.02       18.47      5.83 o 
  -8   7   7        0.51       -0.55      5.26 o 
  -7   7   7        1.05       -5.81      4.38 o 
  -6   7   7       20.03       21.73      5.69 o 
  -5   7   7        9.78       -2.22      5.93 o 
  -4   7   7       25.04       24.28     21.21 o 
  -3   7   7        7.73        3.49      6.39 o 
  -2   7   7       17.08        4.56      6.39 o 
  -1   7   7        1.75       -6.22      5.87 o 
   0   7   7        0.07        9.04      7.56 o 
   1   7   7       20.09       21.23     10.88 o 
   2   7   7        4.28        8.91     15.13 o 
   3   7   7       36.74       31.75      4.61 o 
   4   7   7        2.37       -1.78      3.60 o 
   5   7   7        3.82        4.44      4.19 o 
   6   7   7        0.59       -4.52      5.63 o 
   7   7   7       13.65       11.45      5.65 o 
   8   7   7        0.00        2.01      5.06 o 
   9   7   7        0.57       -3.29      6.08 o 
 -12   8   7        0.68        5.71      7.81 o 
 -11   8   7        1.01        4.65      7.18 o 
 -10   8   7        6.85        3.40      7.84 o 
  -9   8   7        2.06        1.04      5.16 o 
  -8   8   7        5.49        9.15      5.46 o 
  -7   8   7        0.28       -0.79      4.95 o 
  -6   8   7       16.50        6.11      5.34 o 
  -5   8   7       19.50        7.29      7.17 o 
  -4   8   7       10.06       11.12      7.25 o 
  -3   8   7        3.92        1.11      7.01 o 
  -2   8   7        0.02       -1.08      6.51 o 
  -1   8   7        0.06       -5.19      6.12 o 
   0   8   7        0.00      -11.02      5.66 o 
   1   8   7        1.39        6.16      7.14 o 
   2   8   7       15.61       19.69      8.49 o 
   3   8   7        2.40        8.87      7.55 o 
   4   8   7       13.92        3.46      4.42 o 
   5   8   7        1.26        2.11      4.41 o 
   6   8   7        0.48       -4.12      6.88 o 
   7   8   7        0.02       -1.93      4.82 o 
  -9   9   7        1.69        1.11     12.18 o 
  -8   9   7        0.80       -4.80     11.07 o 
  -7   9   7        2.32        6.27     12.54 o 
  -6   9   7        0.21        1.09      7.56 o 
  -5   9   7        2.22       -6.27      8.85 o 
  -4   9   7        1.11        6.27     12.18 o 
  -3   9   7        6.91       -2.18      7.51 o 
  -2   9   7        5.66       -0.22      7.81 o 
  -1   9   7        3.58       -8.60      6.72 o 
   0   9   7        0.32        6.79      7.44 o 
   1   9   7        1.87        5.17     11.44 o 
   2   9   7        0.06       16.60     12.18 o 
   3   9   7        9.33       10.70     12.91 o 
   4   9   7        0.71      -11.81     11.81 o 
 -19   0   8        2.82        4.06      9.59 o 
 -18   0   8        4.79       16.60     11.44 o 
 -17   0   8        6.63        7.89     12.91 o 
 -16   0   8        2.11        0.00      7.04 o 
 -15   0   8       84.61       84.09      8.33 o 
 -14   0   8      151.67      166.43     18.25 o 
 -13   0   8       10.59        5.37      4.87 o 
 -12   0   8        2.48        7.36      6.69 o 
 -11   0   8       70.12       87.63      8.74 o 
 -10   0   8       49.75       33.41      5.16 o 
  -9   0   8       15.87       15.03      4.23 o 
  -8   0   8      665.90      623.94     16.47 o 
  -7   0   8      165.71      176.43      7.09 o 
  -6   0   8      204.53      187.58      9.06 o 
  -5   0   8        3.55        4.38      2.98 o 
  -4   0   8      290.04      268.59      9.05 o 
  -3   0   8      144.99      140.31      6.63 o 
  -2   0   8      113.77       96.26      8.36 o 
  -1   0   8      134.40      156.27      6.87 o 
   0   0   8      139.94      144.20     10.68 o 
   1   0   8      684.96      716.54     18.95 o 
   2   0   8       89.81      103.14      6.58 o 
   3   0   8      943.18      937.10     21.72 o 
   4   0   8       24.29       29.43      8.30 o 
   5   0   8      131.43      136.08     15.31 o 
   6   0   8        1.67       -1.84      4.17 o 
   7   0   8       29.87       26.45      9.04 o 
   8   0   8       55.48       63.15      8.12 o 
   9   0   8        1.27       -5.53      7.01 o 
  10   0   8       22.09       20.66      9.59 o 
  11   0   8       41.38       46.49     11.81 o 
  12   0   8        0.00       -0.74      8.49 o 
  13   0   8        0.99       -1.48      8.85 o 
  14   0   8        0.13        2.58     10.70 o 
 -19   1   8        0.75       12.06      8.07 o 
 -18   1   8        1.74        8.67     10.88 o 
 -17   1   8       19.91       32.59      6.25 o 
 -16   1   8        3.36        7.17      4.26 o 
 -15   1   8       61.90       69.91      6.18 o 
 -14   1   8       15.29       30.11      5.77 o 
 -13   1   8       12.90       18.43      4.05 o 
 -12   1   8       98.26       93.10      6.10 o 
 -11   1   8       20.85       12.48      3.50 o 
 -10   1   8       30.10       28.33      3.48 o 
  -9   1   8      147.76      131.86      5.27 o 
  -8   1   8       18.73       21.76      2.76 o 
  -7   1   8      192.90      184.80      5.36 o 
  -6   1   8       37.27       38.87      2.95 o 
  -5   1   8      482.10      463.41     11.41 o 
  -4   1   8      177.82      200.48      5.62 o 
  -3   1   8      407.26      386.55      7.79 o 
  -2   1   8        0.62       -1.97      1.90 o 
  -1   1   8       31.45       26.52      3.10 o 
   0   1   8      320.73      337.34      7.25 o 
   1   1   8        0.38        0.18      2.24 o 
   2   1   8      124.09      123.50      6.08 o 
   3   1   8        3.39        5.39      2.75 o 
   4   1   8      212.02      201.11      6.61 o 
   5   1   8        6.76        7.68      2.74 o 
   6   1   8       43.45       39.08      5.36 o 
   7   1   8       13.40       18.85      5.56 o 
   8   1   8       10.64        6.67      5.66 o 
   9   1   8        1.40       12.95      4.72 o 
  10   1   8       13.75        5.06      5.15 o 
  11   1   8       12.51       27.71      7.29 o 
  12   1   8        6.64       -3.17      9.22 o 
  13   1   8       11.64       16.97      7.83 o 
 -19   2   8        0.87        4.08      7.80 o 
 -18   2   8        5.84       12.29      7.69 o 
 -17   2   8        1.26       -3.02      6.47 o 
 -16   2   8        4.10        4.70      4.88 o 
 -15   2   8       63.45       65.36      6.83 o 
 -14   2   8       11.02       24.05      5.80 o 
 -13   2   8        4.14        4.37      3.54 o 
 -12   2   8        2.58        6.45      3.39 o 
 -11   2   8        3.07        0.86      3.02 o 
 -10   2   8       45.99       49.41      4.11 o 
  -9   2   8       23.38       22.46      3.35 o 
  -8   2   8      308.09      315.46      8.47 o 
  -7   2   8      247.44      236.98      6.92 o 
  -6   2   8      280.69      272.40      9.25 o 
  -5   2   8       25.35       28.79      2.69 o 
  -4   2   8      162.57      138.93      4.35 o 
  -3   2   8       71.26       77.85      4.84 o 
  -2   2   8       68.51       60.91      4.04 o 
  -1   2   8        8.96       11.34      2.69 o 
   0   2   8        7.26        3.91      1.79 o 
   1   2   8      169.53      175.94      6.36 o 
   2   2   8        8.53        8.97      2.94 o 
   3   2   8      147.18      141.16      7.45 o 
   4   2   8        1.97        2.52      2.89 o 
   5   2   8      128.41      134.85      7.62 o 
   6   2   8        6.06        7.89      3.62 o 
   7   2   8        2.81       -2.56      3.97 o 
   8   2   8        9.89       17.43      4.76 o 
   9   2   8        3.78       12.64      5.01 o 
  10   2   8        0.34        6.35      4.70 o 
  11   2   8        4.37        7.88      5.42 o 
  12   2   8        3.14        7.26      5.81 o 
  13   2   8        6.15       -2.89      6.65 o 
 -18   3   8        6.29        4.72     14.20 o 
 -17   3   8        1.30        0.25      6.47 o 
 -16   3   8        0.00        5.68      4.94 o 
 -15   3   8        4.31        3.83      4.69 o 
 -14   3   8        1.35        3.46      5.47 o 
 -13   3   8        7.30        4.80      5.22 o 
 -12   3   8        4.85        5.05      3.85 o 
 -11   3   8        5.48        6.11      3.24 o 
 -10   3   8       50.45       44.79      5.03 o 
  -9   3   8        6.26        8.06      3.17 o 
  -8   3   8        7.64        5.86      2.46 o 
  -7   3   8        7.58        8.94      2.47 o 
  -6   3   8      564.82      567.77     11.62 o 
  -5   3   8      299.84      279.03      7.37 o 
  -4   3   8      227.84      225.11      6.61 o 
  -3   3   8       82.53       75.86      3.83 o 
  -2   3   8      119.25      130.09      4.60 o 
  -1   3   8        0.14        3.63      2.57 o 
   0   3   8        0.62        2.88      2.32 o 
   1   3   8        0.15       -0.82      2.56 o 
   2   3   8      120.12      104.70      5.35 o 
   3   3   8        1.52        0.34      2.38 o 
   4   3   8       14.26       11.84      3.41 o 
   5   3   8       68.54       74.69      5.56 o 
   6   3   8        7.69        9.16      3.54 o 
   7   3   8       13.64       11.69      4.60 o 
   8   3   8        0.56       -2.49      4.27 o 
   9   3   8        0.91        3.70      4.52 o 
  10   3   8        1.60       -3.77      4.88 o 
  11   3   8        1.89        6.07      5.79 o 
  12   3   8        0.21        5.81      5.75 o 
  13   3   8        2.59       -3.20      5.68 o 
 -17   4   8        0.09        0.65      7.00 o 
 -16   4   8       10.61       11.59      6.44 o 
 -15   4   8        0.54       -1.84      4.73 o 
 -14   4   8        1.85       -3.98      4.31 o 
 -13   4   8        1.09       -0.74      4.25 o 
 -12   4   8       40.12       40.94      9.64 o 
 -11   4   8        2.79        4.98      4.10 o 
 -10   4   8       21.33       24.88      4.66 o 
  -9   4   8       16.93       18.11      4.24 o 
  -8   4   8      157.63      161.98      8.50 o 
  -7   4   8        7.51        6.33      3.08 o 
  -6   4   8      158.45      152.42      6.69 o 
  -5   4   8       29.43       24.89      2.88 o 
  -4   4   8       72.40       81.71      4.30 o 
  -3   4   8      112.34      126.50      4.29 o 
  -2   4   8       82.42       88.65      3.51 o 
  -1   4   8       24.23       28.29      2.35 o 
   0   4   8        1.49       -1.67      1.75 o 
   1   4   8        6.49       10.23      2.61 o 
   2   4   8        5.47        7.12      2.36 o 
   3   4   8        0.50        1.13      2.73 o 
   4   4   8       16.34       17.71      3.49 o 
   5   4   8       62.94       60.07      6.26 o 
   6   4   8       29.45       36.85      5.64 o 
   7   4   8        8.94       -1.14      4.22 o 
   8   4   8        2.04       -0.12      4.40 o 
   9   4   8        0.63       -0.99      4.65 o 
  10   4   8        0.99       -0.47      5.16 o 
  11   4   8        3.50        2.40      5.37 o 
  12   4   8        0.96        3.76      6.19 o 
 -17   5   8        0.17       -1.96      8.67 o 
 -16   5   8        0.03       -0.92      9.96 o 
 -15   5   8        3.13       -3.05      5.17 o 
 -14   5   8        0.87        5.02      4.97 o 
 -13   5   8       12.69       18.22      5.20 o 
 -12   5   8        5.26        9.22      4.60 o 
 -11   5   8        0.15       -2.21      4.26 o 
 -10   5   8        7.34       10.32      4.26 o 
  -9   5   8       18.12       15.26      4.40 o 
  -8   5   8        9.91        2.85      5.33 o 
  -7   5   8       15.45       17.66      4.14 o 
  -6   5   8        0.02       -3.57      5.94 o 
  -5   5   8        9.80        7.27      2.13 o 
  -4   5   8      136.13      152.20      8.02 o 
  -3   5   8        7.79        7.72      4.86 o 
  -2   5   8        1.89        1.11      2.83 o 
  -1   5   8        0.07        1.75      4.41 o 
   0   5   8       25.67       30.83      5.09 o 
   1   5   8       32.42       24.26      2.55 o 
   2   5   8       16.14        9.82      5.06 o 
   3   5   8       35.97       38.51      4.81 o 
   4   5   8       11.03       18.19      4.43 o 
   5   5   8        2.37       -1.24      3.66 o 
   6   5   8        5.49        8.47      4.56 o 
   7   5   8       10.65       10.09      4.99 o 
   8   5   8        0.05        2.37      4.72 o 
   9   5   8        0.02        1.06      5.55 o 
  10   5   8        2.14        8.33      5.64 o 
  11   5   8        0.26        9.15      5.97 o 
 -15   6   8        6.54        5.90      6.45 o 
 -14   6   8        0.00        8.95      5.19 o 
 -13   6   8        6.26       12.55      5.25 o 
 -12   6   8        8.75        5.82      4.75 o 
 -11   6   8        5.95       10.60      4.52 o 
 -10   6   8        1.01       -6.29      3.41 o 
  -9   6   8        0.00       -3.66      3.74 o 
  -8   6   8       19.64       24.47      5.96 o 
  -7   6   8        6.38        6.73      4.87 o 
  -6   6   8        3.40        1.35      4.67 o 
  -5   6   8        0.21        7.44      3.69 o 
  -4   6   8        0.69        2.61      5.93 o 
  -3   6   8       11.04       11.44      7.04 o 
  -2   6   8       19.26        6.84      9.78 o 
  -1   6   8       67.24       82.70     18.08 o 
   0   6   8       12.10       16.34      6.77 o 
   1   6   8        2.40        5.08      6.72 o 
   2   6   8        1.48        9.68      6.91 o 
   3   6   8        0.66       -2.28      3.16 o 
   4   6   8        3.41        8.28      3.95 o 
   5   6   8        1.36        5.51      4.19 o 
   6   6   8       12.02        9.50      4.89 o 
   7   6   8        0.47        2.49      7.59 o 
   8   6   8        2.59        1.26      5.10 o 
   9   6   8        0.01       -1.19      5.15 o 
  10   6   8        0.22       -4.76      5.40 o 
 -14   7   8        0.02        0.44      7.80 o 
 -13   7   8        0.14       -0.59      9.25 o 
 -12   7   8        6.66        4.35      6.36 o 
 -11   7   8        0.00        3.55      6.14 o 
 -10   7   8       44.49       46.62      7.82 o 
  -9   7   8        0.06        2.62      5.38 o 
  -8   7   8        2.72       -2.91      5.05 o 
  -7   7   8       32.33       25.16      6.33 o 
  -6   7   8        0.08       -2.72      6.56 o 
  -5   7   8        0.07        3.31      6.83 o 
  -4   7   8       13.85        9.70     14.94 o 
  -3   7   8        2.93       -0.21      6.29 o 
  -2   7   8        0.28       -1.27      5.98 o 
  -1   7   8        6.19        6.74      6.65 o 
   0   7   8       10.93        7.07      7.40 o 
   1   7   8       42.24       53.01      9.87 o 
   2   7   8        5.62       11.98      7.51 o 
   3   7   8        8.86        5.85      6.91 o 
   4   7   8        9.55       10.58      4.14 o 
   5   7   8        8.65       19.08      4.97 o 
   6   7   8        1.26       -1.77      4.48 o 
   7   7   8        7.13       20.87      6.91 o 
   8   7   8        0.09        7.73      5.53 o 
 -11   8   8        8.14        7.29      6.38 o 
 -10   8   8        7.32        5.45      6.10 o 
  -9   8   8        0.18        7.18     14.56 o 
  -8   8   8        4.06        9.32      5.97 o 
  -7   8   8        2.88        4.10      5.67 o 
  -6   8   8        1.73       -3.16      5.08 o 
  -5   8   8        0.13        4.56      7.25 o 
  -4   8   8        7.04       19.22      8.45 o 
  -3   8   8        3.68       11.26      7.61 o 
  -2   8   8        3.96        5.24      7.14 o 
  -1   8   8       26.03       30.74      8.74 o 
   0   8   8        1.37       -5.07      6.65 o 
   1   8   8        8.19       23.35      9.59 o 
   2   8   8        0.42        2.93      7.18 o 
   3   8   8        0.01       -6.83      6.78 o 
   4   8   8        1.22       -3.18      7.81 o 
   5   8   8        0.10       -4.54      7.93 o 
   6   8   8        0.16       -9.02      7.88 o 
  -8   9   8        4.40       -8.12     12.18 o 
  -7   9   8        1.39        1.75      7.77 o 
  -6   9   8        0.14        1.60      8.07 o 
  -5   9   8        2.30        4.06     12.91 o 
  -4   9   8        1.02        5.61      8.24 o 
  -3   9   8       16.39       16.26     10.33 o 
  -2   9   8        0.65        7.15      8.14 o 
  -1   9   8        3.15       12.73     12.36 o 
   0   9   8        7.61       13.01     10.15 o 
   1   9   8        0.03       -7.51      7.35 o 
   2   9   8        6.92       16.60     12.91 o 
 -18   1   9        1.40        4.98     12.91 o 
 -17   1   9        6.47        6.93      7.18 o 
 -16   1   9        1.67       -1.13      4.57 o 
 -15   1   9        1.31       -2.18      3.37 o 
 -14   1   9        2.99        2.13      3.24 o 
 -13   1   9        2.07        0.91      3.27 o 
 -12   1   9        0.28       -0.35      2.89 o 
 -11   1   9       40.33       35.98      4.00 o 
 -10   1   9       28.88       29.19      3.67 o 
  -9   1   9        5.39        6.60      2.70 o 
  -8   1   9        9.63        7.17      2.55 o 
  -7   1   9        3.20        0.31      2.24 o 
  -6   1   9       35.04       38.83      3.10 o 
  -5   1   9       21.08       20.18      2.80 o 
  -4   1   9       16.11       17.68      2.73 o 
  -3   1   9        5.04        2.33      2.30 o 
  -2   1   9        6.04        2.63      2.33 o 
  -1   1   9       12.83       14.22      3.23 o 
   0   1   9       32.72       33.64      3.81 o 
   1   1   9       23.78       25.87      4.46 o 
   2   1   9        0.97        1.73      2.67 o 
   3   1   9       58.27       62.96      4.94 o 
   4   1   9        0.02       -1.85      2.92 o 
   5   1   9        0.70        5.31      4.09 o 
   6   1   9       33.97       31.60      5.43 o 
   7   1   9        3.39        1.22      4.23 o 
   8   1   9        4.60        3.03      4.41 o 
   9   1   9        0.08        0.89      4.66 o 
  10   1   9        0.55       11.60      9.41 o 
  11   1   9        1.98       -2.15      6.64 o 
  12   1   9        0.27       -8.49      6.00 o 
 -18   2   9        4.28        8.23      7.71 o 
 -17   2   9        0.28       -1.52      5.72 o 
 -16   2   9        6.18        8.52      5.12 o 
 -15   2   9       24.99       14.15      6.23 o 
 -14   2   9        9.68       10.91      4.79 o 
 -13   2   9        0.16        0.10      4.08 o 
 -12   2   9        6.24       -1.25      3.78 o 
 -11   2   9        2.93        6.99      2.97 o 
 -10   2   9       68.10       69.04      4.60 o 
  -9   2   9      165.21      146.61      6.01 o 
  -8   2   9       61.91       79.85      4.20 o 
  -7   2   9      200.77      202.63      6.48 o 
  -6   2   9      104.53       85.28      5.33 o 
  -5   2   9       12.26       15.99      2.51 o 
  -4   2   9      192.91      181.00      7.62 o 
  -3   2   9      116.71      130.68      4.66 o 
  -2   2   9        3.30        0.02      1.84 o 
  -1   2   9       44.53       41.87      2.99 o 
   0   2   9      117.49      114.25      5.56 o 
   1   2   9        0.02       -0.07      3.04 o 
   2   2   9       27.34       44.58      4.49 o 
   3   2   9        0.72       -0.86      3.47 o 
   4   2   9       51.99       67.10      5.44 o 
   5   2   9        8.51        4.83      4.11 o 
   6   2   9        0.11       -2.51      3.93 o 
   7   2   9       10.73       13.07      4.86 o 
   8   2   9        6.26        7.42      4.83 o 
   9   2   9       14.89       25.63      5.87 o 
  10   2   9        0.00       -2.33      4.77 o 
  11   2   9        4.97       -2.27      5.20 o 
  12   2   9        0.80      -11.87      5.93 o 
 -18   3   9        2.30        0.11      7.93 o 
 -17   3   9        3.80       -0.90      7.03 o 
 -16   3   9        0.53        0.69      5.86 o 
 -15   3   9        2.89       -3.94      4.63 o 
 -14   3   9        0.03       -3.05      4.32 o 
 -13   3   9        0.22       -3.53      3.94 o 
 -12   3   9       26.43       24.68      5.01 o 
 -11   3   9       15.69       14.87      4.30 o 
 -10   3   9       10.46        6.29      4.08 o 
  -9   3   9        1.90        1.32      3.00 o 
  -8   3   9        8.26        3.98      3.13 o 
  -7   3   9       56.76       62.24      4.63 o 
  -6   3   9       74.58       82.25      4.77 o 
  -5   3   9       14.06       21.00      4.09 o 
  -4   3   9      175.66      190.81      6.13 o 
  -3   3   9       38.34       43.23      4.20 o 
  -2   3   9       30.79       38.77      3.33 o 
  -1   3   9      290.85      283.48      8.26 o 
   0   3   9       63.67       57.15      4.48 o 
   1   3   9      118.72      143.96      8.79 o 
   2   3   9       13.89        8.57      4.10 o 
   3   3   9       60.85       63.08      5.17 o 
   4   3   9       13.09       19.78      4.21 o 
   5   3   9        0.13       -1.05      3.46 o 
   6   3   9       39.25       55.83      6.65 o 
   7   3   9        3.62        4.46      5.05 o 
   8   3   9        3.44        1.75      4.82 o 
   9   3   9        0.39        2.34      5.16 o 
  10   3   9        0.17       -0.78      5.07 o 
  11   3   9        0.72        1.76      5.80 o 
  12   3   9        0.85        6.16      6.46 o 
 -17   4   9        0.12        1.00      7.43 o 
 -16   4   9        1.55       -3.85      5.53 o 
 -15   4   9        0.27        5.20      5.21 o 
 -14   4   9        5.16        7.13      4.90 o 
 -13   4   9        1.59        6.64      4.69 o 
 -12   4   9       17.58       23.49      5.57 o 
 -11   4   9        7.80       11.77      4.46 o 
 -10   4   9        3.27        6.67      5.06 o 
  -9   4   9       23.47       36.32      5.13 o 
  -8   4   9       20.38       14.42      4.28 o 
  -7   4   9       42.96       60.71      4.53 o 
  -6   4   9       85.60       90.17      5.56 o 
  -5   4   9       75.60       69.61      4.11 o 
  -4   4   9       17.86       17.86      2.67 o 
  -3   4   9      213.27      203.20      6.32 o 
  -2   4   9       55.80       56.51      3.38 o 
  -1   4   9        0.85        0.35      2.06 o 
   0   4   9      124.76      137.31      4.92 o 
   1   4   9        0.01       -4.94      3.29 o 
   2   4   9       22.99       18.21      5.88 o 
   3   4   9       10.42        7.15      4.11 o 
   4   4   9       93.37       87.99      7.18 o 
   5   4   9        0.65        2.48      4.14 o 
   6   4   9        0.08       -3.18      4.10 o 
   7   4   9       15.71       16.02      5.18 o 
   8   4   9        1.24        3.61      5.90 o 
   9   4   9        2.13        1.39     10.54 o 
  10   4   9        1.85       -5.56      5.07 o 
  11   4   9        4.80        3.51      6.28 o 
 -16   5   9       17.61       26.79      9.46 o 
 -15   5   9        4.76       12.24      8.10 o 
 -14   5   9        1.72        3.18      5.01 o 
 -13   5   9       12.40       19.09      5.38 o 
 -12   5   9        2.19        6.05      4.74 o 
 -11   5   9       19.20       15.54      4.62 o 
 -10   5   9        1.69        2.62      6.44 o 
  -9   5   9       24.43       25.38      4.85 o 
  -8   5   9      134.00      125.57      7.77 o 
  -7   5   9       24.16       29.03      3.58 o 
  -6   5   9       54.27       66.19      4.81 o 
  -5   5   9        0.48        0.83      2.44 o 
  -4   5   9        0.21        4.17      4.55 o 
  -3   5   9       13.69       15.10      4.01 o 
  -2   5   9        0.01       -0.63      3.10 o 
  -1   5   9       47.74       52.91      5.01 o 
   0   5   9       36.94       36.14     12.73 o 
   1   5   9       13.22       14.66      4.02 o 
   2   5   9       17.06       19.91      3.97 o 
   3   5   9        5.59        0.84      5.28 o 
   4   5   9        4.81        0.50      6.40 o 
   5   5   9       13.57        7.65      4.59 o 
   6   5   9        1.61        2.41      4.31 o 
   7   5   9        8.51        7.50      4.85 o 
   8   5   9        3.99       13.24      5.54 o 
   9   5   9        0.49       -4.25      5.10 o 
  10   5   9        6.17        7.73      6.21 o 
 -15   6   9        0.62       -1.25      7.61 o 
 -14   6   9        0.06        9.63      8.14 o 
 -13   6   9        3.12        5.08      5.09 o 
 -12   6   9        2.43       -3.35      4.52 o 
 -11   6   9        0.18       -1.84      4.46 o 
 -10   6   9       27.72       36.95      7.33 o 
  -9   6   9        0.90        2.45      5.39 o 
  -8   6   9        0.93        1.26      5.08 o 
  -7   6   9       33.29       43.92      7.17 o 
  -6   6   9       11.24       18.06      3.92 o 
  -5   6   9        8.66        2.30      9.59 o 
  -4   6   9        1.02        2.26      6.65 o 
  -3   6   9        3.49       -4.07      5.87 o 
  -2   6   9        0.46      -10.70      5.98 o 
  -1   6   9       13.75       10.14      7.29 o 
   0   6   9        8.88       13.33      9.59 o 
   1   6   9       11.42       17.56      8.30 o 
   2   6   9       21.52       19.99      8.07 o 
   3   6   9        0.04       -1.38      6.81 o 
   4   6   9       30.86       33.18      5.33 o 
   5   6   9        0.18       -0.23      6.75 o 
   6   6   9        4.63        5.39      6.99 o 
   7   6   9        6.43       -0.04      4.95 o 
   8   6   9        0.02       -1.28      5.30 o 
 -13   7   9        0.67       -6.94      7.77 o 
 -12   7   9        0.93       -3.51      7.67 o 
 -11   7   9        0.43       -4.17      5.78 o 
 -10   7   9        9.53       -7.82      5.57 o 
  -9   7   9       15.47        9.27      6.26 o 
  -8   7   9        3.23        1.96      5.78 o 
  -7   7   9        5.63        4.42      5.53 o 
  -6   7   9        2.51       -3.72      6.20 o 
  -5   7   9        4.91        2.67      7.38 o 
  -4   7   9        0.12        3.14      6.78 o 
  -3   7   9        0.02       -4.96      6.39 o 
  -2   7   9        6.09       -4.15      6.51 o 
  -1   7   9        0.91        3.47      7.14 o 
   0   7   9        1.14       -4.00      6.13 o 
   1   7   9       17.49       32.69      9.52 o 
   2   7   9        9.36       -0.55      6.91 o 
   3   7   9        1.72        8.68      7.95 o 
   4   7   9        0.01       12.89      8.34 o 
   5   7   9        0.22        0.94      8.07 o 
   6   7   9        0.09        3.31      6.96 o 
   7   7   9        0.40       -2.56      4.77 o 
 -10   8   9        4.05        5.53      8.87 o 
  -9   8   9        2.28       -1.33      6.32 o 
  -8   8   9        0.19        8.61      6.45 o 
  -7   8   9        0.37        4.98      5.99 o 
  -6   8   9        4.98       -2.21      7.75 o 
  -5   8   9        1.33       12.07      9.41 o 
  -4   8   9        5.61       -7.34      6.65 o 
  -3   8   9       11.25       12.67      8.34 o 
  -2   8   9        0.46        1.68      7.55 o 
  -1   8   9        0.54        8.59      8.04 o 
   0   8   9        2.30       -3.55      7.56 o 
   1   8   9        0.01       -0.29      7.69 o 
   2   8   9        3.41       13.89      8.34 o 
   3   8   9        1.52        0.74      8.12 o 
   4   8   9        0.72      -14.50      7.25 o 
  -5   9   9        9.31       -0.62      8.86 o 
  -4   9   9        0.07      -10.81     11.99 o 
  -3   9   9        0.04       -7.19      7.55 o 
  -2   9   9        3.50       -1.58      8.48 o 
  -1   9   9        0.92        1.65      8.40 o 
 -18   0  10        9.27        7.38     10.33 o 
 -17   0  10        1.95        1.11      8.49 o 
 -16   0  10        0.25      -10.70      7.75 o 
 -15   0  10        4.88        7.71      7.12 o 
 -14   0  10        1.46       -0.66      4.68 o 
 -13   0  10        8.38        2.74      7.09 o 
 -12   0  10       12.36       11.96      4.86 o 
 -11   0  10        9.50        8.63      4.99 o 
 -10   0  10       13.48       12.74      4.52 o 
  -9   0  10       70.92       93.14     12.74 o 
  -8   0  10      145.98      143.10     11.32 o 
  -7   0  10       18.98       17.67      5.49 o 
  -6   0  10       35.47       20.68      4.44 o 
  -5   0  10      133.88      133.98      7.90 o 
  -4   0  10       82.11       95.22      6.63 o 
  -3   0  10        6.69        1.93      4.76 o 
  -2   0  10       38.22       33.70      4.87 o 
  -1   0  10      111.47      113.70     12.94 o 
   0   0  10        2.21       -0.25      3.80 o 
   1   0  10       60.42       66.36      7.03 o 
   2   0  10        8.71        9.83      6.09 o 
   3   0  10      218.60      204.44     20.48 o 
   4   0  10        0.27        1.64      8.49 o 
   5   0  10       10.19        3.11      4.82 o 
   6   0  10       64.73       66.41     11.81 o 
   7   0  10        5.14       19.19      8.85 o 
   8   0  10       22.00       14.39      9.22 o 
   9   0  10        0.46       -0.74      8.12 o 
  10   0  10        2.25        2.58      8.85 o 
  11   0  10       10.04       13.28     10.33 o 
 -18   1  10        0.00       -0.82     13.47 o 
 -17   1  10        4.07       21.90      6.26 o 
 -16   1  10        7.61        5.36      5.00 o 
 -15   1  10       32.97       21.75      4.78 o 
 -14   1  10        1.22       -1.37      3.56 o 
 -13   1  10        5.22        7.20      3.62 o 
 -12   1  10       33.02       30.47      4.12 o 
 -11   1  10       49.03       46.93      4.73 o 
 -10   1  10       17.18       21.25      3.57 o 
  -9   1  10      183.69      166.34      6.85 o 
  -8   1  10       13.58       24.84      3.41 o 
  -7   1  10       34.43       38.03      3.70 o 
  -6   1  10        2.18       -0.55      2.35 o 
  -5   1  10       29.88       29.96      3.24 o 
  -4   1  10        3.07       -0.84      3.64 o 
  -3   1  10        0.61        0.53      2.58 o 
  -2   1  10      130.05      115.64      5.28 o 
  -1   1  10        4.58        8.09      2.88 o 
   0   1  10      162.64      141.64      6.53 o 
   1   1  10       10.72        9.35      3.30 o 
   2   1  10       81.70       81.09      5.47 o 
   3   1  10        1.05        4.02      3.16 o 
   4   1  10        0.20        0.93      3.89 o 
   5   1  10        1.27        1.96      3.89 o 
   6   1  10       10.47        2.45      8.03 o 
   7   1  10        4.73       -1.77      4.33 o 
   8   1  10        0.00        2.74      8.67 o 
   9   1  10        7.80        8.20      6.24 o 
  10   1  10        1.18        8.83      6.36 o 
  11   1  10        4.74        6.58      6.91 o 
 -18   2  10        2.78        0.35      5.68 o 
 -17   2  10        0.59       -1.44      4.86 o 
 -16   2  10        0.39        7.21      4.72 o 
 -15   2  10        1.60        0.59      3.91 o 
 -14   2  10        1.39        5.74      3.93 o 
 -13   2  10        2.76        0.98      3.55 o 
 -12   2  10       34.31       25.16      4.45 o 
 -11   2  10        1.01        1.84      3.33 o 
 -10   2  10        3.65        7.54      3.34 o 
  -9   2  10        2.86        4.28      3.23 o 
  -8   2  10       22.11       19.32      3.18 o 
  -7   2  10      137.43      146.71      6.82 o 
  -6   2  10       45.26       45.73      6.75 o 
  -5   2  10        2.11        0.56      2.41 o 
  -4   2  10       37.28       36.24      3.04 o 
  -3   2  10       31.79       34.23      3.98 o 
  -2   2  10        0.02        0.83      2.15 o 
  -1   2  10       45.59       42.80      3.57 o 
   0   2  10       17.18       17.46      4.98 o 
   1   2  10       78.66       66.22      6.13 o 
   2   2  10        0.10        6.39      3.94 o 
   3   2  10       54.65       58.95      8.98 o 
   4   2  10        8.28       -1.65      3.88 o 
   5   2  10        1.51        2.03      4.28 o 
   6   2  10        2.14        3.21      4.45 o 
   7   2  10        0.68       -2.81      4.34 o 
   8   2  10        4.78        3.84      5.79 o 
   9   2  10        0.09       -1.68      6.83 o 
  10   2  10        1.29       -0.04     10.88 o 
  11   2  10        1.55       -0.07      6.73 o 
 -17   3  10        2.27        2.71      8.07 o 
 -16   3  10        1.16        2.87      7.35 o 
 -15   3  10        0.90       11.42      6.18 o 
 -14   3  10        0.29        0.93      4.37 o 
 -13   3  10        0.10       -4.62      4.30 o 
 -12   3  10        0.55        0.73      3.62 o 
 -11   3  10        0.00        0.81      3.24 o 
 -10   3  10        0.34        0.09      3.14 o 
  -9   3  10       65.75       65.79      5.73 o 
  -8   3  10        7.65       11.45      3.37 o 
  -7   3  10        7.76        5.98      3.11 o 
  -6   3  10       61.50       61.49      5.25 o 
  -5   3  10        2.11       -0.44      3.17 o 
  -4   3  10      173.28      184.95      7.55 o 
  -3   3  10       92.57       92.72      5.79 o 
  -2   3  10       96.90       78.97      5.46 o 
  -1   3  10       78.64       94.88      6.87 o 
   0   3  10      107.42      102.33      7.20 o 
   1   3  10        9.59       11.18      4.18 o 
   2   3  10        8.03        2.99      4.03 o 
   3   3  10        0.03       -1.63      3.88 o 
   4   3  10       12.17        6.59      4.30 o 
   5   3  10        0.01       -0.53      4.57 o 
   6   3  10        0.28        0.84      6.76 o 
   7   3  10        0.93        1.65      4.44 o 
   8   3  10        4.90        4.38      5.24 o 
   9   3  10        0.04        4.19      5.46 o 
  10   3  10        0.00        3.89      7.18 o 
 -16   4  10        6.22        5.62      8.19 o 
 -15   4  10        0.09        0.49      6.10 o 
 -14   4  10        6.68        7.19      5.18 o 
 -13   4  10        1.22        3.33      4.75 o 
 -12   4  10        1.68       -2.39      4.52 o 
 -11   4  10       15.22       17.39      6.48 o 
 -10   4  10        0.43       -4.45      3.14 o 
  -9   4  10       16.29       21.60      4.34 o 
  -8   4  10       18.97        9.61      3.45 o 
  -7   4  10       50.43       50.22      4.90 o 
  -6   4  10       70.26       68.82      5.49 o 
  -5   4  10        0.01       -2.80      3.04 o 
  -4   4  10       24.82       23.27      3.99 o 
  -3   4  10       51.85       51.47      4.31 o 
  -2   4  10       26.40       24.58      3.51 o 
  -1   4  10       39.25       59.99      4.41 o 
   0   4  10        9.62       15.20      3.96 o 
   1   4  10        0.06        5.74      4.05 o 
   2   4  10       69.92       84.07      9.99 o 
   3   4  10        0.49       -6.98      3.49 o 
   4   4  10        0.00       -0.07      4.25 o 
   5   4  10        9.54       -0.06      4.62 o 
   6   4  10        7.80        4.49      9.20 o 
   7   4  10        4.83        4.91      5.14 o 
   8   4  10        0.58        5.44      5.98 o 
   9   4  10        1.02       -0.45      5.85 o 
 -15   5  10        0.04        3.79      6.57 o 
 -14   5  10        0.01        0.54      6.02 o 
 -13   5  10        3.16        0.35      5.02 o 
 -12   5  10        1.43       -7.14      4.54 o 
 -11   5  10        0.10       -1.59      4.34 o 
 -10   5  10        1.78        5.99      4.50 o 
  -9   5  10        0.06        0.78      3.16 o 
  -8   5  10       10.44       15.89      3.98 o 
  -7   5  10        1.10        2.75      3.07 o 
  -6   5  10        2.64        4.58      2.94 o 
  -5   5  10        3.92        3.46      2.58 o 
  -4   5  10       34.20       33.62      5.10 o 
  -3   5  10        0.71       -7.81      5.87 o 
  -2   5  10       11.43        7.89      6.56 o 
  -1   5  10       11.17        4.85      6.39 o 
   0   5  10        0.01        2.92      6.24 o 
   1   5  10        0.29        0.74      8.35 o 
   2   5  10        1.69       -3.87      3.40 o 
   3   5  10       14.99       16.30      4.70 o 
   4   5  10        0.00       -2.06      4.38 o 
   5   5  10        6.75        6.51      6.38 o 
   6   5  10        0.53        2.63     10.51 o 
   7   5  10        0.51       -7.56      4.74 o 
   8   5  10        0.03        1.23      5.40 o 
 -14   6  10        0.02        3.04      8.45 o 
 -13   6  10       13.58       29.63      9.66 o 
 -12   6  10        1.45        7.85      8.24 o 
 -11   6  10        0.22        3.45      5.94 o 
 -10   6  10        2.53        7.41      6.10 o 
  -9   6  10       19.91       31.28      9.32 o 
  -8   6  10        8.03        6.05      3.90 o 
  -7   6  10        0.89       -4.19      3.21 o 
  -6   6  10        0.28        3.58      7.17 o 
  -5   6  10       12.57       11.44      7.57 o 
  -4   6  10        7.13       -1.95      6.65 o 
  -3   6  10        0.56       -2.33      7.56 o 
  -2   6  10        0.20       -0.74      7.04 o 
  -1   6  10       10.24       11.97     10.33 o 
   0   6  10        0.04      -10.63      5.31 o 
   1   6  10        0.16       -8.54      6.13 o 
   2   6  10       31.49       36.50      9.00 o 
   3   6  10        3.55       -2.16      6.36 o 
   4   6  10        0.19       -6.24      3.97 o 
   5   6  10        0.00        0.82      4.49 o 
   6   6  10        0.72       -0.50      4.79 o 
   7   6  10        0.05       -1.21      5.01 o 
 -12   7  10        0.27       -6.68      7.75 o 
 -11   7  10        1.25       -4.98     11.62 o 
 -10   7  10        0.18       -1.25      7.77 o 
  -9   7  10        3.64        8.92      6.51 o 
  -8   7  10        3.07       -3.98      5.69 o 
  -7   7  10       22.04       27.58      8.54 o 
  -6   7  10        2.21       -0.37      7.77 o 
  -5   7  10        4.58        4.33      7.81 o 
  -4   7  10       11.54       14.32     12.91 o 
  -3   7  10        0.38        6.46      7.83 o 
  -2   7  10        7.15       16.42      8.21 o 
  -1   7  10        0.09       -9.57      6.03 o 
   0   7  10        1.22        5.52      7.93 o 
   1   7  10        4.13        6.78      8.19 o 
   2   7  10        0.01        1.29      7.83 o 
   3   7  10        3.87        2.93      9.41 o 
   4   7  10        9.54       19.30      9.26 o 
   5   7  10        4.19        2.77      8.87 o 
  -9   8  10        0.39       19.15      9.56 o 
  -8   8  10       10.62       16.46      9.26 o 
  -7   8  10        1.36       -1.47      7.88 o 
  -6   8  10        2.56       10.15      8.61 o 
  -5   8  10        0.87       -4.03      8.04 o 
  -4   8  10        6.84       14.07      9.09 o 
  -3   8  10        0.37       -4.23      7.77 o 
  -2   8  10        0.76       -8.67      7.61 o 
  -1   8  10        4.48        9.01     12.36 o 
   0   8  10        0.39       -2.59      8.07 o 
   1   8  10        3.11       -6.00      8.07 o 
   2   8  10        3.14        6.01      8.56 o 
 -17   1  11        1.54       -0.15      6.13 o 
 -16   1  11        3.69       20.43      6.88 o 
 -15   1  11        0.38        0.92      4.89 o 
 -14   1  11        4.60        3.81      4.08 o 
 -13   1  11        7.01        8.18      3.81 o 
 -12   1  11        0.03       -0.49      3.52 o 
 -11   1  11        0.47        0.33      3.32 o 
 -10   1  11        0.60        2.03      3.28 o 
  -9   1  11        8.25       10.02      3.33 o 
  -8   1  11        4.97        1.20      3.06 o 
  -7   1  11        4.40        0.85      2.64 o 
  -6   1  11        0.31        3.59      3.20 o 
  -5   1  11       18.06       15.24      3.39 o 
  -4   1  11        8.45        6.04      3.09 o 
  -3   1  11        0.25        1.77      2.87 o 
  -2   1  11       22.30       25.17      4.60 o 
  -1   1  11        7.57        3.75      4.71 o 
   0   1  11        3.24        9.40      4.04 o 
   1   1  11        0.12       -1.59      3.79 o 
   2   1  11        0.02        0.50      3.82 o 
   3   1  11        2.58       -0.72      3.82 o 
   4   1  11        0.18       -1.03      3.96 o 
   5   1  11        0.01       -5.33      6.64 o 
   6   1  11        3.63        9.78      5.74 o 
   7   1  11        0.02       -5.30      5.20 o 
   8   1  11        2.08        0.28      8.67 o 
   9   1  11        0.75        1.77      6.09 o 
  10   1  11        0.17        2.17      6.88 o 
 -17   2  11        0.01       -2.28      6.24 o 
 -16   2  11        0.12       -6.93      4.78 o 
 -15   2  11        5.50        8.04      4.80 o 
 -14   2  11        1.33       -2.04      3.89 o 
 -13   2  11        0.06       -1.76      3.85 o 
 -12   2  11       14.96       10.63      3.83 o 
 -11   2  11       15.93       12.25      3.79 o 
 -10   2  11        0.21        1.48      3.29 o 
  -9   2  11        8.30        2.55      3.34 o 
  -8   2  11        0.44        1.99      3.30 o 
  -7   2  11       18.89       25.83      3.87 o 
  -6   2  11       40.64       32.09      4.56 o 
  -5   2  11       20.24       23.12      4.14 o 
  -4   2  11       53.81       51.85      5.10 o 
  -3   2  11       35.22       20.41      5.10 o 
  -2   2  11       16.21       21.10      4.66 o 
  -1   2  11       14.86       18.53      5.11 o 
   0   2  11        0.01        1.36      3.96 o 
   1   2  11       15.15       16.21      4.41 o 
   2   2  11        1.71       -6.56      6.98 o 
   3   2  11        0.23       -4.72      3.80 o 
   4   2  11        1.04       -6.61      4.02 o 
   5   2  11        2.03        0.45      5.98 o 
   6   2  11        0.14       -3.64      4.56 o 
   7   2  11        4.03        0.74      7.75 o 
   8   2  11        1.54        3.19      6.38 o 
   9   2  11        0.01       11.39      6.65 o 
 -16   3  11        0.16       -3.31      5.27 o 
 -15   3  11        0.07        2.51      4.72 o 
 -14   3  11        2.83        2.51      4.30 o 
 -13   3  11        0.37       -1.45      3.58 o 
 -12   3  11        4.54        1.21      3.55 o 
 -11   3  11        0.02       -0.25      3.75 o 
 -10   3  11        6.77        1.07      3.27 o 
  -9   3  11        0.30       -3.78      3.06 o 
  -8   3  11        2.62        1.10      3.14 o 
  -7   3  11        0.59       -5.52      2.76 o 
  -6   3  11        0.83        1.21      3.28 o 
  -5   3  11        2.80        0.71      3.41 o 
  -4   3  11       42.98       42.98      5.59 o 
  -3   3  11        0.26       -6.05      3.02 o 
  -2   3  11        0.12       -1.37      3.62 o 
  -1   3  11       68.01       72.32      9.74 o 
   0   3  11        0.10        1.87      3.95 o 
   1   3  11       24.36       22.37      5.15 o 
   2   3  11       23.28       33.13      5.51 o 
   3   3  11       23.36       21.89      5.41 o 
   4   3  11        9.52       11.54      4.95 o 
   5   3  11        2.69        5.83      4.94 o 
   6   3  11        8.82       11.71      5.36 o 
   7   3  11        3.02        9.69      5.55 o 
   8   3  11        0.42        9.14      6.72 o 
   9   3  11        2.52       -4.13      5.80 o 
 -16   4  11        2.11        1.11     10.33 o 
 -15   4  11        1.00        4.15      4.81 o 
 -14   4  11        0.29       -2.00      4.47 o 
 -13   4  11        1.94       -7.74      4.03 o 
 -12   4  11        2.87        6.22      3.87 o 
 -11   4  11        0.01        4.98      4.34 o 
 -10   4  11        0.03       -2.08      3.28 o 
  -9   4  11       32.72       37.25      4.56 o 
  -8   4  11        0.26        3.44      3.24 o 
  -7   4  11        9.61       16.05      3.97 o 
  -6   4  11        0.01       -1.71      3.16 o 
  -5   4  11        0.75       -2.70      3.03 o 
  -4   4  11        4.31        2.90      3.04 o 
  -3   4  11       11.30        9.69      3.51 o 
  -2   4  11       38.10       35.40      4.14 o 
  -1   4  11        8.49        9.44      3.51 o 
   0   4  11       38.68       38.32      9.84 o 
   1   4  11        5.83       -2.10      3.84 o 
   2   4  11        5.08        4.30      4.14 o 
   3   4  11       21.65       16.32      5.26 o 
   4   4  11        1.91        0.43      4.52 o 
   5   4  11        2.50       -0.90      4.81 o 
   6   4  11        0.07       -4.25      4.73 o 
   7   4  11        3.95       -1.73      5.45 o 
   8   4  11        0.04       -6.17      5.10 o 
 -14   5  11        4.87        6.31      6.79 o 
 -13   5  11       18.01       25.05      7.40 o 
 -12   5  11        2.51       -4.59      3.90 o 
 -11   5  11        4.16        8.27      3.90 o 
 -10   5  11       19.22       17.16      5.37 o 
  -9   5  11        0.02       -1.54      3.58 o 
  -8   5  11       24.16       26.60      4.84 o 
  -7   5  11        1.10        3.04      3.94 o 
  -6   5  11       24.67       28.69      4.72 o 
  -5   5  11        8.70       11.83      3.80 o 
  -4   5  11        3.96        8.93      7.17 o 
  -3   5  11       16.23       26.75      8.09 o 
  -2   5  11        1.18       -4.38      8.67 o 
  -1   5  11        8.50        3.16     11.44 o 
   0   5  11        0.01       -3.18      3.21 o 
   1   5  11        0.66        1.31      4.56 o 
   2   5  11        1.75        0.51      3.94 o 
   3   5  11       16.89        5.45      7.29 o 
   4   5  11        0.76       -4.45      4.40 o 
   5   5  11        1.50        2.32      4.71 o 
   6   5  11        1.93        5.51      5.10 o 
   7   5  11        0.20        0.56      5.33 o 
 -13   6  11        1.80       -3.37      8.14 o 
 -12   6  11        0.07        2.86      5.19 o 
 -11   6  11        0.04       -2.66      4.71 o 
 -10   6  11        3.77        5.48      4.63 o 
  -9   6  11        3.27        0.80      3.91 o 
  -8   6  11        4.56        5.07      5.49 o 
  -7   6  11       19.68       23.66      8.98 o 
  -6   6  11        4.17       11.67      7.95 o 
  -5   6  11        3.46       17.71      8.09 o 
  -4   6  11        4.90        0.74      6.78 o 
  -3   6  11        6.31        3.39      7.01 o 
  -2   6  11        4.25        6.95      7.43 o 
  -1   6  11        0.17       -0.37      7.30 o 
   0   6  11       10.77        4.21     13.28 o 
   1   6  11        8.53       12.45      8.07 o 
   2   6  11        0.38       -0.45      7.27 o 
   3   6  11        2.20        4.47      7.69 o 
   4   6  11        8.26        9.59      8.87 o 
   5   6  11        0.43       -4.78     10.88 o 
 -10   7  11        0.53       -5.24      7.93 o 
  -9   7  11        2.15       -4.70      7.97 o 
  -8   7  11        3.79        5.86     12.18 o 
  -7   7  11        0.30       -0.91      7.81 o 
  -6   7  11       10.23        4.88      8.21 o 
  -5   7  11        0.25      -11.84      7.38 o 
  -4   7  11        3.23       -0.21      7.67 o 
  -3   7  11        0.01       -5.49      7.14 o 
  -2   7  11        1.13       -4.73      9.41 o 
  -1   7  11        0.13        2.00      7.95 o 
   0   7  11        0.01        7.59      8.45 o 
   1   7  11        6.30        9.42      9.96 o 
   2   7  11        0.35       -1.99      7.95 o 
   3   7  11        4.24        2.26      8.71 o 
  -5   8  11        0.01        2.77      8.35 o 
  -4   8  11        0.93        1.23      9.04 o 
  -3   8  11        5.01       11.01      9.59 o 
 -17   0  12        0.03       -4.43      8.85 o 
 -16   0  12        1.72       -1.84      8.12 o 
 -15   0  12        0.00       -3.69      7.75 o 
 -14   0  12        2.21       -7.67      5.73 o 
 -13   0  12        0.30        3.65      5.73 o 
 -12   0  12        7.96       15.07      6.56 o 
 -11   0  12        0.00       -0.03      5.67 o 
 -10   0  12        1.73        8.81     10.33 o 
  -9   0  12        4.55        8.15      7.75 o 
  -8   0  12        0.08       -5.71      4.41 o 
  -7   0  12       14.58       20.16      6.27 o 
  -6   0  12       14.12       12.90      9.78 o 
  -5   0  12       14.71       11.81      7.38 o 
  -4   0  12        0.96        4.43      7.01 o 
  -3   0  12       36.07       23.24      8.49 o 
  -2   0  12        5.47       25.83      8.85 o 
  -1   0  12        4.31        9.22      7.75 o 
   0   0  12        6.28       14.76      7.75 o 
   1   0  12        1.09       -4.06      5.90 o 
   2   0  12        1.03       -3.32      6.64 o 
   3   0  12        0.01       -8.85      5.90 o 
   4   0  12        0.95      -12.18      6.64 o 
   5   0  12        4.76        5.53      7.75 o 
   6   0  12        9.83       -4.06      8.12 o 
   7   0  12        0.47        0.00      7.75 o 
   8   0  12        2.16        4.80      9.22 o 
 -16   1  12        1.25        3.27      6.09 o 
 -15   1  12        3.12        0.18      5.74 o 
 -14   1  12        0.07       -2.48      4.68 o 
 -13   1  12        5.16        6.04      4.55 o 
 -12   1  12       15.54       18.33      4.73 o 
 -11   1  12        2.41        1.21      3.61 o 
 -10   1  12        4.67        6.61      3.58 o 
  -9   1  12       25.71       20.47      3.94 o 
  -8   1  12        0.48       -3.80      2.95 o 
  -7   1  12        0.87        3.01      3.46 o 
  -6   1  12       67.13       58.28      8.30 o 
  -5   1  12       15.21       16.77      4.00 o 
  -4   1  12        4.65        4.11      4.04 o 
  -3   1  12       13.40       10.88      4.39 o 
  -2   1  12       19.62       12.06      4.33 o 
  -1   1  12        0.51       -2.05      3.47 o 
   0   1  12        4.97        1.55      3.73 o 
   1   1  12       10.94        2.12      4.82 o 
   2   1  12       11.64        9.25      5.08 o 
   3   1  12        0.21       -5.69      5.53 o 
   4   1  12        5.91       -2.03      4.96 o 
   5   1  12        0.91        2.31      5.83 o 
   6   1  12        0.53       -2.35      5.90 o 
   7   1  12        0.33       12.73      6.56 o 
   8   1  12        1.08       -2.94      6.24 o 
 -16   2  12        2.23       -1.25      7.01 o 
 -15   2  12        0.04       -4.38      5.50 o 
 -14   2  12        0.42        7.08      5.14 o 
 -13   2  12        0.34        0.95      4.27 o 
 -12   2  12        0.45        1.89      3.87 o 
 -11   2  12        1.78        8.72      3.71 o 
 -10   2  12        9.56       10.09      3.69 o 
  -9   2  12        0.44        2.03      3.42 o 
  -8   2  12        0.56        5.18      3.29 o 
  -7   2  12        3.69        7.68      3.25 o 
  -6   2  12        0.07        0.04      3.51 o 
  -5   2  12        0.15        0.91      4.95 o 
  -4   2  12        7.32       13.11      3.89 o 
  -3   2  12       31.56       13.49      4.71 o 
  -2   2  12        0.54       -1.12      3.87 o 
  -1   2  12        8.74        7.00      4.78 o 
   0   2  12        0.14       -4.51      3.89 o 
   1   2  12        0.40       -1.33      3.99 o 
   2   2  12        0.13       -5.65      4.06 o 
   3   2  12        7.68        7.48      5.19 o 
   4   2  12        4.38        1.67      5.04 o 
   5   2  12        1.66       -2.25      5.23 o 
   6   2  12        4.21        5.70      5.76 o 
   7   2  12        2.79        4.43      6.46 o 
   8   2  12        0.23        2.39      6.38 o 
 -15   3  12        0.35       -4.66      5.15 o 
 -14   3  12        1.03       -2.37      4.39 o 
 -13   3  12        5.49        1.48      4.29 o 
 -12   3  12        0.02        2.02      4.28 o 
 -11   3  12        1.42       -2.18      3.62 o 
 -10   3  12        0.62        3.90      3.59 o 
  -9   3  12        2.61       -0.21      3.32 o 
  -8   3  12        6.45        7.03      3.60 o 
  -7   3  12        2.79        2.85      4.29 o 
  -6   3  12        0.80       -0.52      3.55 o 
  -5   3  12        2.47       -4.55      5.38 o 
  -4   3  12        1.41        6.24      3.41 o 
  -3   3  12        7.85        8.71      3.69 o 
  -2   3  12        0.09        0.55      3.35 o 
  -1   3  12       59.95       66.45      6.67 o 
   0   3  12       38.91       33.64      6.85 o 
   1   3  12        2.13       -1.82      4.10 o 
   2   3  12       19.29       10.94      4.62 o 
   3   3  12       14.88        5.66      4.79 o 
   4   3  12        0.72        3.16      5.95 o 
   5   3  12        0.32       10.10      9.22 o 
   6   3  12        0.09        0.12     11.99 o 
   7   3  12        0.01       -9.96      8.30 o 
 -14   4  12        5.05       -1.90      4.74 o 
 -13   4  12        2.61        4.78      4.70 o 
 -12   4  12        0.00        1.88      4.40 o 
 -11   4  12        8.19        8.97      4.56 o 
 -10   4  12        6.25        3.67      3.66 o 
  -9   4  12        1.31        8.77      3.81 o 
  -8   4  12        7.45        8.38      3.65 o 
  -7   4  12        0.53        7.71      3.70 o 
  -6   4  12        7.84        9.64      3.75 o 
  -5   4  12        0.71        2.69      3.46 o 
  -4   4  12        6.45       11.11      3.75 o 
  -3   4  12       25.64       12.65      4.93 o 
  -2   4  12        3.94        3.09      4.08 o 
  -1   4  12        0.45       -6.46      3.80 o 
   0   4  12        2.08        1.57      4.07 o 
   1   4  12       11.61       27.34      7.99 o 
   2   4  12       10.27       13.26      4.93 o 
   3   4  12        2.46       10.02      4.98 o 
   4   4  12        2.77       -2.62      4.72 o 
   5   4  12        7.60        4.19      5.33 o 
   6   4  12        0.00       -1.77      5.80 o 
 -13   5  12        0.02       -2.24      5.19 o 
 -12   5  12        1.03        3.45      5.25 o 
 -11   5  12        0.19       -2.09      4.71 o 
 -10   5  12        0.53       -1.31      4.46 o 
  -9   5  12        0.20        1.61      4.26 o 
  -8   5  12        0.13        3.65      3.90 o 
  -7   5  12        1.53       -2.31      3.94 o 
  -6   5  12        5.43       10.98      4.09 o 
  -5   5  12        0.00       -3.42      3.23 o 
  -4   5  12        0.18        3.28      3.25 o 
  -3   5  12        5.63       19.12      8.45 o 
  -2   5  12        1.83       15.31      7.83 o 
  -1   5  12        4.61        3.15      7.17 o 
   0   5  12        1.53       -1.39      3.55 o 
   1   5  12        3.77        6.60      4.71 o 
   2   5  12        0.24        0.40      5.23 o 
   3   5  12        0.33       -1.40      4.27 o 
   4   5  12        0.12        4.70      6.50 o 
   5   5  12        0.34        8.22      5.46 o 
 -11   6  12        0.03       -2.18      4.86 o 
 -10   6  12        7.54        8.43      4.93 o 
  -9   6  12        2.21       13.28      8.87 o 
  -8   6  12        1.73       19.94      9.41 o 
  -7   6  12        1.63        3.54      7.93 o 
  -6   6  12        6.73       -3.04      7.61 o 
  -5   6  12        1.06      -10.91      6.77 o 
  -4   6  12        2.37        3.15     10.52 o 
  -3   6  12        2.09        0.69      7.81 o 
  -2   6  12        0.09        4.61      7.67 o 
  -1   6  12        1.84       21.15      9.00 o 
   0   6  12        0.18       -8.49      7.04 o 
   1   6  12        0.54        2.59      8.07 o 
   2   6  12        7.25       18.26      9.39 o 
   3   6  12        0.04       -6.34      7.95 o 
  -8   7  12        1.10       -7.38     11.07 o 
  -7   7  12        1.01        2.10      8.40 o 
  -6   7  12        0.14       -2.51      7.71 o 
  -5   7  12        2.60       11.43      8.74 o 
  -4   7  12        5.95        6.81      8.86 o 
  -3   7  12        1.41        4.10      8.86 o 
  -2   7  12        5.42        4.98      8.71 o 
  -1   7  12        2.43        8.12      9.13 o 
 -15   1  13        0.53       -4.83      5.67 o 
 -14   1  13        0.20       -6.13      5.57 o 
 -13   1  13        0.52        6.58      7.90 o 
 -12   1  13        1.84       -1.85      4.19 o 
 -11   1  13        0.26        0.61      3.99 o 
 -10   1  13        1.51       -1.93      3.78 o 
  -9   1  13        3.28       -1.63      3.79 o 
  -8   1  13        2.86        1.55      4.90 o 
  -7   1  13        0.12       -0.81      3.81 o 
  -6   1  13        8.26        6.14      4.40 o 
  -5   1  13        0.21       -3.41      3.90 o 
  -4   1  13        0.05       -0.85      4.78 o 
  -3   1  13        0.38        3.01      4.87 o 
  -2   1  13        0.38        5.30      4.94 o 
  -1   1  13        0.22        1.49      5.14 o 
   0   1  13        1.38       -2.93      4.78 o 
   1   1  13        0.10       -3.50      4.52 o 
   2   1  13        0.34       -5.72      4.70 o 
   3   1  13        0.67       -2.16      5.20 o 
   4   1  13        0.16        3.23      5.46 o 
   5   1  13        0.26        7.71      6.64 o 
   6   1  13        0.60       -1.99      5.60 o 
 -15   2  13        0.10        0.60      6.46 o 
 -14   2  13        0.03       12.52     10.52 o 
 -13   2  13        0.00        4.20      5.13 o 
 -12   2  13        7.04       12.48      5.58 o 
 -11   2  13        0.67       -1.08      4.18 o 
 -10   2  13        2.63       -0.79      4.05 o 
  -9   2  13        9.58        9.67      5.22 o 
  -8   2  13        0.13       -0.70      3.64 o 
  -7   2  13        0.27       -6.14      3.07 o 
  -6   2  13        3.30        7.96      3.91 o 
  -5   2  13        1.93        4.72      3.63 o 
  -4   2  13        0.30       -3.24      3.47 o 
  -3   2  13        7.20        4.41      4.96 o 
  -2   2  13        3.41       -1.09      4.87 o 
  -1   2  13        6.87        4.64     11.62 o 
   0   2  13        1.15        1.36      5.72 o 
   1   2  13        0.14       -1.67      4.94 o 
   2   2  13        1.53        0.01      5.50 o 
   3   2  13        0.84       -1.97      6.46 o 
   4   2  13        0.79       -0.08      5.58 o 
   5   2  13        0.46       -4.53      5.90 o 
   6   2  13        0.02       -1.67      5.98 o 
 -14   3  13        2.75        2.92      5.85 o 
 -13   3  13        0.09        3.82      5.10 o 
 -12   3  13        0.66       -0.73      4.91 o 
 -11   3  13        1.25        4.51      4.52 o 
 -10   3  13        0.41       -7.23      3.82 o 
  -9   3  13        2.14       -2.14      3.96 o 
  -8   3  13        2.72        0.33      3.43 o 
  -7   3  13        0.33        3.24      3.56 o 
  -6   3  13        0.02        1.14      3.81 o 
  -5   3  13        1.93       -2.08      3.57 o 
  -4   3  13        0.81       -3.29      3.55 o 
  -3   3  13        0.10       -2.57      3.63 o 
  -2   3  13        1.82       -2.56      3.42 o 
  -1   3  13        2.65       11.56      4.75 o 
   0   3  13        0.04       -6.43      4.77 o 
   1   3  13        5.15       11.65      7.56 o 
   2   3  13        0.62        3.12      7.93 o 
   3   3  13        0.53       -0.78      5.39 o 
   4   3  13        1.24       -8.59      5.19 o 
   5   3  13        1.51        4.80      5.80 o 
 -13   4  13        1.41       -3.36      4.64 o 
 -12   4  13        0.35        2.69      4.72 o 
 -11   4  13        0.58       -1.52      4.33 o 
 -10   4  13        0.10        4.99      4.26 o 
  -9   4  13        1.78        3.33      4.10 o 
  -8   4  13        3.77       15.50      5.30 o 
  -7   4  13        0.14       -3.63      4.14 o 
  -6   4  13        0.24       -2.09      4.11 o 
  -5   4  13        0.23        4.64      4.32 o 
  -4   4  13        1.10       -5.71      6.56 o 
  -3   4  13        1.06       -1.62      4.13 o 
  -2   4  13        3.09       -1.16      4.54 o 
  -1   4  13        1.17       -6.27      4.14 o 
   0   4  13        1.30       10.97      4.82 o 
   1   4  13        0.99        5.45      4.62 o 
   2   4  13        4.95        2.80      8.49 o 
   3   4  13        1.30        3.76      5.64 o 
   4   4  13        0.10       -3.91      5.53 o 
 -11   5  13        2.63       -2.79      4.84 o 
 -10   5  13       14.68       14.76      5.56 o 
  -9   5  13        0.15        3.59      6.37 o 
  -8   5  13        6.91       14.31      5.26 o 
  -7   5  13        0.30        1.96      4.24 o 
  -6   5  13        0.96        2.19      7.77 o 
  -5   5  13        3.79       -2.96      7.14 o 
  -4   5  13        0.10        5.84      7.55 o 
  -3   5  13        5.63        5.36      7.55 o 
  -2   5  13        1.42       -3.49      7.55 o 
  -1   5  13        4.07        6.64      8.09 o 
   0   5  13        0.07       -2.14     12.18 o 
   1   5  13        0.34        7.19      7.93 o 
   2   5  13        0.85        4.34      8.34 o 
  -8   6  13        1.45        8.66      8.98 o 
  -7   6  13        2.45       -6.27      8.34 o 
  -6   6  13        1.02       16.64     13.28 o 
  -5   6  13        0.34       11.41      9.09 o 
  -4   6  13        2.26        2.21      8.35 o 
  -3   6  13        0.05       -4.22      7.95 o 
  -2   6  13        5.07       16.26      9.00 o 
  -1   6  13        0.13       -6.71      7.95 o 
 -14   0  14        0.08       -7.75      8.85 o 
 -13   0  14        1.43       11.07      9.22 o 
 -12   0  14        0.19       12.54      9.22 o 
 -11   0  14        1.32       13.28      8.85 o 
 -10   0  14        1.00       -9.16      7.38 o 
  -9   0  14        3.10        4.56      6.09 o 
  -8   0  14        4.14        9.98      6.29 o 
  -7   0  14        0.07        5.93     13.65 o 
  -6   0  14       14.34       14.46     16.97 o 
  -5   0  14       13.88       11.81      8.49 o 
  -4   0  14        1.67        7.38      8.12 o 
  -3   0  14       10.90       -1.48      7.75 o 
  -2   0  14        0.12        8.49      8.49 o 
  -1   0  14        2.82        1.11      7.75 o 
   0   0  14        2.85       -1.48      7.38 o 
   1   0  14        0.43        3.69      7.75 o 
   2   0  14        1.44       -5.90      7.38 o 
   3   0  14        0.77        6.64      8.85 o 
   4   0  14        0.47       -9.59      7.38 o 
 -14   1  14        0.86        1.15      6.77 o 
 -13   1  14        1.22        2.95      6.26 o 
 -12   1  14        3.52        6.59      6.46 o 
 -11   1  14        1.53        2.28      5.38 o 
 -10   1  14        1.06        0.37      4.82 o 
  -9   1  14        4.52       14.85      4.90 o 
  -8   1  14        2.50        9.12      4.51 o 
  -7   1  14        0.34        0.60      4.09 o 
  -6   1  14        4.18       -2.34      5.06 o 
  -5   1  14        0.11       -5.35      3.98 o 
  -4   1  14        0.12       -5.71      7.01 o 
  -3   1  14        2.71        6.55      5.60 o 
  -2   1  14        0.14       -2.79      5.08 o 
  -1   1  14        1.33        3.13      5.34 o 
   0   1  14        0.06       -0.61      9.96 o 
   1   1  14        0.08        2.21      5.74 o 
   2   1  14        1.18        5.46      5.87 o 
   3   1  14        0.00        2.73      5.60 o 
   4   1  14        0.81       -6.05      6.27 o 
 -13   2  14        0.35       -3.19      5.93 o 
 -12   2  14        0.02        6.72      6.24 o 
 -11   2  14        0.05        5.52      5.21 o 
 -10   2  14        0.43        7.73      5.29 o 
  -9   2  14        1.94        3.88      4.83 o 
  -8   2  14        0.14       -2.45      4.66 o 
  -7   2  14        0.32        1.57      5.11 o 
  -6   2  14        0.00        5.35      4.60 o 
  -5   2  14        2.23        7.90      4.60 o 
  -4   2  14        0.17        6.63      4.44 o 
  -3   2  14        0.68        1.30      4.48 o 
  -2   2  14        2.16        1.32      8.85 o 
  -1   2  14        1.69        6.03      5.76 o 
   0   2  14        1.44       -2.53      5.31 o 
   1   2  14        0.75       11.68      6.20 o 
   2   2  14        0.43       -9.09      5.04 o 
   3   2  14        0.03        0.90      5.76 o 
   4   2  14        0.07       -2.35      6.28 o 
 -12   3  14        0.07        0.13      5.17 o 
 -11   3  14        0.78        6.13      5.41 o 
 -10   3  14        2.69       -1.45      4.78 o 
  -9   3  14        0.15       -0.23      4.77 o 
  -8   3  14        4.43        5.03      7.01 o 
  -7   3  14        2.32       -3.43      4.20 o 
  -6   3  14        0.54        0.71      5.12 o 
  -5   3  14        0.28       -1.61      4.24 o 
  -4   3  14        0.22       -3.07      5.12 o 
  -3   3  14        0.75       -9.03      5.12 o 
  -2   3  14        0.19        2.08      5.39 o 
  -1   3  14        5.28        4.82      5.58 o 
   0   3  14        0.02       -6.48      5.31 o 
   1   3  14        0.34        0.88      5.59 o 
   2   3  14       11.00       14.56      7.01 o 
   3   3  14        3.36       -3.29      5.80 o 
 -11   4  14        1.66       -0.97      5.69 o 
 -10   4  14        1.14       -9.00      5.36 o 
  -9   4  14        0.22       -6.12      7.19 o 
  -8   4  14        7.21        1.72      5.98 o 
  -7   4  14        0.00        0.87      5.41 o 
  -6   4  14        0.26        5.90      5.53 o 
  -5   4  14        3.04       -2.96      5.08 o 
  -4   4  14        0.07        6.02      5.41 o 
  -3   4  14        1.19       -0.57      4.92 o 
  -2   4  14        0.78        9.99      5.46 o 
  -1   4  14        1.35       -0.27      5.08 o 
   0   4  14        4.05        5.38     11.62 o 
   1   4  14        0.89       -2.89      5.41 o 
  -8   5  14        0.12       -2.03      8.35 o 
  -7   5  14        0.05      -14.76     10.33 o 
  -6   5  14        0.30       -2.05      7.81 o 
  -5   5  14        0.01       -4.28      7.69 o 
  -4   5  14        0.22       -1.48      7.93 o 
  -3   5  14        0.11       -7.52      7.69 o 
  -2   5  14        0.43      -17.34      9.96 o 
  -1   5  14        0.07        0.00     12.18 o 
 -11   1  15        1.18        7.73      6.65 o 
 -10   1  15        0.34       -7.80      9.96 o 
  -9   1  15        0.24       -0.77      5.87 o 
  -8   1  15        0.38        0.61      5.01 o 
  -7   1  15        0.06       -1.23      4.77 o 
  -6   1  15        1.65        5.55      5.01 o 
  -5   1  15        0.25        0.42      5.08 o 
  -4   1  15        1.47        2.42      4.93 o 
  -3   1  15        0.84        4.43      6.09 o 
  -2   1  15        0.05        1.96      5.60 o 
  -1   1  15        0.90        5.66      6.24 o 
   0   1  15        0.00       -3.81      5.46 o 
   1   1  15        0.05       -3.23      9.59 o 
 -11   2  15        0.44       -2.73      6.38 o 
 -10   2  15        3.72       -1.84      9.04 o 
  -9   2  15        0.09       -5.45      4.79 o 
  -8   2  15        1.38       -0.36      5.56 o 
  -7   2  15        6.11        5.61      5.35 o 
  -6   2  15        0.47       -0.52      5.04 o 
  -5   2  15        0.07       -0.56      4.93 o 
  -4   2  15        0.72        3.54      5.36 o 
  -3   2  15        0.00        4.26      5.05 o 
  -2   2  15        0.44        1.73      5.93 o 
  -1   2  15        0.09       -2.99      5.57 o 
   0   2  15        0.01        1.61      5.67 o 
   1   2  15        0.03       -5.17      7.01 o 
  -9   3  15        1.14       -3.69     10.33 o 
  -8   3  15        1.90       -1.58      6.20 o 
  -7   3  15        0.00        8.42      6.83 o 
  -6   3  15        0.26        0.47      7.19 o 
  -5   3  15        0.17        8.59      7.93 o 
  -4   3  15        0.41       -5.44      5.19 o 
  -3   3  15        0.11       -4.30      5.25 o 
  -2   3  15        2.52       -4.10      5.64 o 
  -1   3  15        0.06       -0.03      6.64 o 
  -6   4  15        0.14        4.53      5.79 o 
  -5   4  15        0.17        6.10      5.98 o 
  -7   0  16        0.12        0.37      8.49 o 
  -6   0  16        1.59       -8.12      7.75 o 
  -5   0  16        0.07        8.49      9.59 o 
  -4   0  16        0.83        7.38      9.22 o 
  -6   1  16        0.28        3.65      6.83 o 
  -5   1  16        0.26       -2.03      6.12 o 
  -4   1  16        1.47        1.51      6.29 o 
                                                 
